# Supplementary material for: De Novo Genome and Transcriptome Assembly of the Canadian Beaver (Castor canadensis)
Source: G3 (Bethesda). 2017 Jan 13;7(2):755–73. doi: 10.1534/g3.116.038208 (PMC5295618; doi:10.1534/g3.116.038208)
Supplement: Supplementary file 1 [file 755TableS1.tsv]

#Nucleotide_accession_number	Protein_accession_number	predicted_gene_symbol	description	cds_length (nt)	BioSample
GFFV01000001	JAV39944.1	DST	dystonin	22797	SAMN06208851
GFFV01000002	JAV39943.1	MACF1	microtubule-actin cross-linking factor 1	22539	SAMN06208851
GFFV01000003	JAV39942.1	MDN1	midasin	16773	SAMN06208851
GFFV01000004	JAV39941.1	UBR4	E3 ubiquitin-protein ligase UBR4	15579	SAMN06208851
GFFV01000005	JAV39940.1	RYR1	ryanodine receptor 1	15096	SAMN06208851
GFFV01000006	JAV39939.1	KIAA1109	uncharacterized protein KIAA1109	15072	SAMN06208851
GFFV01000007	JAV39938.1	BIRC6	baculoviral IAP repeat-containing protein 6	14652	SAMN06208851
GFFV01000008	JAV39937.1	HERC2	E3 ubiquitin-protein ligase HERC2	14511	SAMN06208851
GFFV01000009	JAV39936.1	DYNC1H1	cytoplasmic dynein 1 heavy chain 1	13941	SAMN06208851
GFFV01000010	JAV39935.1	GM15800	putative E3 ubiquitin-protein ligase C12orf51	13245	SAMN06208851
GFFV01000011	JAV39934.1	VPS13D	vacuolar protein sorting-associated protein 13D	13086	SAMN06208851
GFFV01000012	JAV39933.1	PRKDC	DNA-dependent protein kinase catalytic subunit	12435	SAMN06208851
GFFV01000013	JAV39932.1	VPS13B	vacuolar protein sorting-associated protein 13B	12066	SAMN06208851
GFFV01000014	JAV39931.1	AKAP9	A-kinase anchor protein 9	11745	SAMN06208851
GFFV01000015	JAV39930.1	KMT2A	histone-lysine N-methyltransferase 2A	11121	SAMN06208851
GFFV01000016	JAV39929.1	DMD	dystrophin	11040	SAMN06208851
GFFV01000017	JAV39928.1	SMG1	serine/threonine-protein kinase SMG1	10980	SAMN06208851
GFFV01000018	JAV39927.1	SPEN	msx2-interacting protein	10935	SAMN06208851
GFFV01000019	JAV39926.1	WDFY3	WD repeat and FYVE domain-containing protein 3	10554	SAMN06208851
GFFV01000020	JAV39925.1	UTRN	utrophin	10302	SAMN06208851
GFFV01000021	JAV39924.1	USP34	ubiquitin carboxyl-terminal hydrolase 34	10047	SAMN06208851
GFFV01000022	JAV39923.1	XIRP2	xin actin-binding repeat-containing protein 2	9942	SAMN06208851
GFFV01000023	JAV39922.1	SRCAP	helicase SRCAP	9708	SAMN06208851
GFFV01000024	JAV39921.1	GOLGB1	golgin subfamily B member 1	9687	SAMN06208851
GFFV01000025	JAV39920.1	CEP350	centrosome-associated protein 350	9468	SAMN06208851
GFFV01000026	JAV39919.1	REV3L	DNA polymerase zeta catalytic subunit	9402	SAMN06208851
GFFV01000027	JAV39918.1	RANBP2	E3 SUMO-protein ligase RanBP2	9372	SAMN06208851
GFFV01000028	JAV39917.1	MGA	MAX gene-associated protein	9324	SAMN06208851
GFFV01000029	JAV39916.1	TRRAP	transformation/transcription domain-associated protein	9282	SAMN06208851
GFFV01000030	JAV39915.1	LAMA2	laminin subunit alpha-2	9177	SAMN06208851
GFFV01000031	JAV39914.1	FRYL	protein furry-like protein	9045	SAMN06208851
GFFV01000032	JAV39913.1	CHD7	chromodomain-helicase-DNA-binding protein 7	8985	SAMN06208851
GFFV01000033	JAV39912.1	HTT	huntingtin	8946	SAMN06208851
GFFV01000034	JAV39911.1	FRY	protein furry	8919	SAMN06208851
GFFV01000035	JAV39910.1	ZZEF1	zinc finger ZZ-type and EF-hand domain-containing protein 1	8898	SAMN06208851
GFFV01000036	JAV39909.1	ASH1L	histone-lysine N-methyltransferase ASH1L	8895	SAMN06208851
GFFV01000037	JAV39908.1	VPS13A	vacuolar protein sorting-associated protein 13A	8661	SAMN06208851
GFFV01000038	JAV39907.1	FBN1	fibrillin-1	8628	SAMN06208851
GFFV01000039	JAV39906.1	TRIO	triple functional domain protein	8625	SAMN06208851
GFFV01000040	JAV39905.1	APC	adenomatous polyposis coli protein	8580	SAMN06208851
GFFV01000041	JAV39904.1	NF1	neurofibromin	8526	SAMN06208851
GFFV01000042	JAV39903.1	MAP1A	microtubule-associated protein 1A	8478	SAMN06208851
GFFV01000043	JAV39902.1	UTP20	small subunit processome component 20	8376	SAMN06208851
GFFV01000044	JAV39901.1	LRBA	lipopolysaccharide-responsive and beige-like anchor protein	8328	SAMN06208851
GFFV01000045	JAV39900.1	PRRC2C	protein PRRC2C	8226	SAMN06208851
GFFV01000046	JAV39899.1	FLNC	filamin-C	8145	SAMN06208851
GFFV01000047	JAV39898.1	ITPR1	inositol 1,4,5-trisphosphate receptor type 1	8127	SAMN06208851
GFFV01000048	JAV39897.1	VWF	von Willebrand factor	8136	SAMN06208851
GFFV01000049	JAV39896.1	ZNF292	zinc finger protein 292	8157	SAMN06208851
GFFV01000050	JAV39895.1	CHD6	chromodomain-helicase-DNA-binding protein 6	8121	SAMN06208851
GFFV01000051	JAV39894.1	HIVEP1	zinc finger protein 40	8136	SAMN06208851
GFFV01000052	JAV39893.1	NBEAL1	neurobeachin like 1	8079	SAMN06208851
GFFV01000053	JAV39892.1	BPTF	nucleosome-remodeling factor subunit BPTF	8085	SAMN06208851
GFFV01000054	JAV39891.1	GCN1L1	GCN1 general control of amino-acid synthesis 1-like 1	8016	SAMN06208851
GFFV01000055	JAV39890.1	USP24	ubiquitin carboxyl-terminal hydrolase 24	7857	SAMN06208851
GFFV01000056	JAV39889.1	HECTD1	E3 ubiquitin-protein ligase HECTD1	7833	SAMN06208851
GFFV01000057	JAV39888.1	LRRK2	leucine-rich repeat serine/threonine-protein kinase 2	7734	SAMN06208851
GFFV01000058	JAV39887.1	TLN2	talin-2	7683	SAMN06208851
GFFV01000059	JAV39886.1	MYO9A	unconventional myosin-IXa	7671	SAMN06208851
GFFV01000060	JAV39885.1	USP9X	putative ubiquitin carboxyl-terminal hydrolase FAF-X	7665	SAMN06208851
GFFV01000061	JAV39884.1	TLN1	talin-1	7629	SAMN06208851
GFFV01000062	JAV39883.1	SETD2	histone-lysine N-methyltransferase SETD2	7662	SAMN06208851
GFFV01000063	JAV39882.1	PIEZO1	piezo-type mechanosensitive ion channel component 1	7548	SAMN06208851
GFFV01000064	JAV39881.1	CIC	protein capicua	7551	SAMN06208851
GFFV01000065	JAV39880.1	FASN	fatty acid synthase	7518	SAMN06208851
GFFV01000066	JAV39879.1	ATRX	transcriptional regulator ATRX	7467	SAMN06208851
GFFV01000067	JAV39878.1	CEP290	centrosomal protein of 290 kDa	7437	SAMN06208851
GFFV01000068	JAV39877.1	NCOR1	nuclear receptor corepressor 1	7425	SAMN06208851
GFFV01000069	JAV39876.1	CREBBP	CREB-binding protein	7338	SAMN06208851
GFFV01000070	JAV39875.1	ABCA2	ATP-binding cassette sub-family A member 2	7311	SAMN06208851
GFFV01000071	JAV39874.1	HIVEP2	transcription factor HIVEP2	7338	SAMN06208851
GFFV01000072	JAV39873.1	SPG11	spatacsin	7272	SAMN06208851
GFFV01000073	JAV39872.1	NSD1	histone-lysine N-methyltransferase, H3 lysine-36 and H4 lysine-20 specific	7275	SAMN06208851
GFFV01000074	JAV39871.1	EP300	histone acetyltransferase p300	7266	SAMN06208851
GFFV01000075	JAV39870.1	MYO18A	unconventional myosin-XVIIIa	7233	SAMN06208851
GFFV01000076	JAV39869.1	SPEG	striated muscle-specific serine/threonine-protein kinase	7236	SAMN06208851
GFFV01000077	JAV39868.1	FAM208B	protein FAM208B	7236	SAMN06208851
GFFV01000078	JAV39867.1	CNOT1	CCR4-NOT transcription complex subunit 1	7152	SAMN06208851
GFFV01000079	JAV39866.1	NBAS	neuroblastoma-amplified sequence	7119	SAMN06208851
GFFV01000080	JAV39865.1	TPR	nucleoprotein TPR	7089	SAMN06208851
GFFV01000081	JAV39864.1	SPTBN1	spectrin beta chain, non-erythrocytic 1	7095	SAMN06208851
GFFV01000082	JAV39863.1	SEC16A	SEC16 A	7074	SAMN06208851
GFFV01000083	JAV39862.1	TTC28	tetratricopeptide repeat protein 28	7080	SAMN06208851
GFFV01000084	JAV39861.1	JMJD1C	putative JmjC domain-containing histone demethylation protein 2C	7065	SAMN06208851
GFFV01000085	JAV39860.1	MAP1B	microtubule-associated protein 1B	7026	SAMN06208851
GFFV01000086	JAV39859.1	SPTB	spectrin beta chain, erythrocytic	6990	SAMN06208851
GFFV01000087	JAV39858.1	NOTCH3	neurogenic locus notch protein 3	6954	SAMN06208851
GFFV01000088	JAV39857.1	CEP250	centrosome-associated protein CEP250	6942	SAMN06208851
GFFV01000089	JAV39856.1	FN1	fibronectin	6888	SAMN06208851
GFFV01000090	JAV39855.1	DOPEY2	protein dopey-2	6894	SAMN06208851
GFFV01000091	JAV39854.1	PLCE1	1-phosphatidylinositol 4,5-bisphosphate phosphodiesterase epsilon-1	6855	SAMN06208851
GFFV01000092	JAV39853.1	ARID1A	AT-rich interactive domain-containing protein 1A	6837	SAMN06208851
GFFV01000093	JAV39852.1	GOLGA4	golgin subfamily A member 4	6828	SAMN06208851
GFFV01000094	JAV39851.1	ABCA1	ATP-binding cassette sub-family A member 1	6789	SAMN06208851
GFFV01000095	JAV39850.1	DNAJC13	dnaJ subfamily C member 13	6747	SAMN06208851
GFFV01000096	JAV39849.1	GM608	basic helix-loop-helix domain-containing protein KIAA2018	6714	SAMN06208851
GFFV01000097	JAV39848.1	SORL1	sortilin-related receptor precursor	6645	SAMN06208851
GFFV01000098	JAV39847.1	BAZ2B	bromodomain adjacent to zinc finger domain protein 2B	6633	SAMN06208851
GFFV01000099	JAV39846.1	MED13L	mediator of RNA polymerase II transcription subunit 13-like protein	6624	SAMN06208851
GFFV01000100	JAV39845.1	ASCC3	activating signal cointegrator 1 complex subunit 3	6603	SAMN06208851
GFFV01000101	JAV39844.1	SVIL	supervillin	6600	SAMN06208851
GFFV01000102	JAV39843.1	INTS1	integrator complex subunit 1	6576	SAMN06208851
GFFV01000103	JAV39842.1	CABIN1	calcineurin binding protein 1	6582	SAMN06208851
GFFV01000104	JAV39841.1	LOC101989722	GON-4-like protein	6585	SAMN06208851
GFFV01000105	JAV39840.1	WNK1	serine/threonine-protein kinase WNK1	6576	SAMN06208851
GFFV01000106	JAV39839.1	ACACA	acetyl-CoA carboxylase 1	6531	SAMN06208851
GFFV01000107	JAV39838.1	D10BWG1379E	brefeldin A-inhibited guanine nucleotide-exchange protein 3	6537	SAMN06208851
GFFV01000108	JAV39837.1	MED13	mediator of RNA polymerase II transcription subunit 13	6519	SAMN06208851
GFFV01000109	JAV39836.1	MICAL3	protein-methionine sulfoxide oxidase MICAL3	6498	SAMN06208851
GFFV01000110	JAV39835.1	WNK2	serine/threonine-protein kinase WNK2	6480	SAMN06208851
GFFV01000111	JAV39834.1	PRRC2A	protein PRRC2A	6477	SAMN06208851
GFFV01000112	JAV39833.1	HEATR1	BAP28 protein	6432	SAMN06208851
GFFV01000113	JAV39832.1	DOCK7	dedicator of cytokinesis protein 7	6417	SAMN06208851
GFFV01000114	JAV39831.1	NUMA1	nuclear mitotic apparatus protein 1	6387	SAMN06208851
GFFV01000115	JAV39830.1	YLPM1	YLP motif-containing protein 1	6390	SAMN06208851
GFFV01000116	JAV39829.1	PCM1	pericentriolar material 1 protein	6363	SAMN06208851
GFFV01000117	JAV39828.1	MAP4	microtubule-associated protein 4	6369	SAMN06208851
GFFV01000118	JAV39827.1	GTF3C1	general transcription factor 3C polypeptide 1	6318	SAMN06208851
GFFV01000119	JAV39826.1	PCNT	pericentrin	6324	SAMN06208851
GFFV01000120	JAV39825.1	MPDZ	multiple PDZ domain protein	6285	SAMN06208851
GFFV01000121	JAV39824.1	2610507B11RIK	UPF0378 protein KIAA0100	6279	SAMN06208851
GFFV01000122	JAV39823.1	DOCK6	dedicator of cytokinesis protein 6	6249	SAMN06208851
GFFV01000123	JAV39822.1	NUP214	nuclear pore complex protein Nup214	6243	SAMN06208851
GFFV01000124	JAV39821.1	HEATR5B	HEAT repeat-containing protein 5B	6243	SAMN06208851
GFFV01000125	JAV39820.1	MYOF	myoferlin	6186	SAMN06208851
GFFV01000126	JAV39819.1	AKAP6	A-kinase anchor protein 6	6228	SAMN06208851
GFFV01000127	JAV39818.1	ARHGEF17	rho guanine nucleotide exchange factor 17	6177	SAMN06208851
GFFV01000128	JAV39817.1	HEATR5A	HEAT repeat-containing protein 5A	6162	SAMN06208851
GFFV01000129	JAV39816.1	ANKRD12	ankyrin repeat domain-containing protein 12	6159	SAMN06208851
GFFV01000130	JAV39815.1	RALGAPA1	ral GTPase-activating protein subunit alpha-1	6114	SAMN06208851
GFFV01000131	JAV39814.1	CKAP5	cytoskeleton-associated protein 5	6099	SAMN06208851
GFFV01000132	JAV39813.1	ANK2	ankyrin-2	6078	SAMN06208851
GFFV01000133	JAV39812.1	MYO9B	unconventional myosin-IXb	6063	SAMN06208851
GFFV01000134	JAV39811.1	TET2	methylcytosine dioxygenase TET2	6039	SAMN06208851
GFFV01000135	JAV39810.1	MYH10	myosin-10	5994	SAMN06208851
GFFV01000136	JAV39809.1	PTPRB	receptor-type tyrosine-protein phosphatase beta precursor	6003	SAMN06208851
GFFV01000137	JAV39808.1	ZFC3H1	proline/serine-rich coiled-coil 2	5976	SAMN06208851
GFFV01000138	JAV39807.1	POLR2A	DNA-directed RNA polymerase II subunit RPB1	5913	SAMN06208851
GFFV01000139	JAV39806.1	DOCK4	dedicator of cytokinesis protein 4	5880	SAMN06208851
GFFV01000140	JAV39805.1	MYH9	myosin-9	5883	SAMN06208851
GFFV01000141	JAV39804.1	DENND4C	DENN domain-containing protein 4C	5877	SAMN06208851
GFFV01000142	JAV39803.1	C2CD3	C2 domain-containing protein 3	5874	SAMN06208851
GFFV01000143	JAV39802.1	MYH11	myosin-11	5838	SAMN06208851
GFFV01000144	JAV39801.1	MYH8	myosin-8	5829	SAMN06208851
GFFV01000145	JAV39800.1	MYH1	myosin-1	5826	SAMN06208851
GFFV01000146	JAV39799.1	HELZ	putative helicase with zinc finger domain	5826	SAMN06208851
GFFV01000147	JAV39798.1	TNRC6A	trinucleotide repeat-containing gene 6A protein	5826	SAMN06208851
GFFV01000148	JAV39797.1	PTPRS	receptor-type tyrosine-protein phosphatase S	5808	SAMN06208851
GFFV01000149	JAV39796.1	THADA	thyroid adenoma-associated protein	5799	SAMN06208851
GFFV01000150	JAV39795.1	ATG2A	autophagy-related protein 2 A	5787	SAMN06208851
GFFV01000151	JAV39794.1	PLXND1	plexin-D1 precursor	5775	SAMN06208851
GFFV01000152	JAV39793.1	RALGAPA2	ral GTPase-activating protein subunit alpha-2	5760	SAMN06208851
GFFV01000153	JAV39792.1	DLG5	discs large 5	5766	SAMN06208851
GFFV01000154	JAV39791.1	CHD4	chromodomain-helicase-DNA-binding protein 4	5736	SAMN06208851
GFFV01000155	JAV39790.1	DICER1	endoribonuclease Dicer	5748	SAMN06208851
GFFV01000156	JAV39789.1	VWA8	von Willebrand factor A domain-containing protein 8	5718	SAMN06208851
GFFV01000157	JAV39788.1	UBR3	E3 ubiquitin-protein ligase UBR3	5700	SAMN06208851
GFFV01000158	JAV39787.1	PLXNA1	plexin-A1 precursor	5700	SAMN06208851
GFFV01000159	JAV39786.1	BAZ2A	bromodomain adjacent to zinc finger domain protein 2A	5688	SAMN06208851
GFFV01000160	JAV39785.1	PLXNA4	plexin-A4 precursor	5682	SAMN06208851
GFFV01000161	JAV39784.1	TAF1	transcription initiation factor TFIID subunit 1	5670	SAMN06208851
GFFV01000162	JAV39783.1	PLXNA2	plexin-A2 precursor	5673	SAMN06208851
GFFV01000163	JAV39782.1	ZFP106	zinc finger protein 106	5682	SAMN06208851
GFFV01000164	JAV39781.1	AKAP11	A-kinase anchor protein 11	5691	SAMN06208851
GFFV01000165	JAV39780.1	TMEM131	transmembrane protein 131	5649	SAMN06208851
GFFV01000166	JAV39779.1	AGRN	agrin	5643	SAMN06208851
GFFV01000167	JAV39778.1	RAI1	retinoic acid-induced protein 1	5664	SAMN06208851
GFFV01000168	JAV39777.1	CCDC88A	girdin	5616	SAMN06208851
GFFV01000169	JAV39776.1	DOCK1	dedicator of cytokinesis protein 1	5595	SAMN06208851
GFFV01000170	JAV39775.1	NCOR2	nuclear receptor corepressor 2	5607	SAMN06208851
GFFV01000171	JAV39774.1	MIA3	melanoma inhibitory activity protein 3 precursor	5613	SAMN06208851
GFFV01000172	JAV39773.1	TRPM7	transient receptor potential cation channel subfamily M member 7	5592	SAMN06208851
GFFV01000173	JAV39772.1	DENND4A	C-myc promoter-binding protein	5598	SAMN06208851
GFFV01000174	JAV39771.1	GBF1	golgi-specific brefeldin A-resistance guanine nucleotide exchange factor 1	5589	SAMN06208851
GFFV01000175	JAV39770.1	ARFGEF1	brefeldin A-inhibited guanine nucleotide-exchange protein 1	5550	SAMN06208851
GFFV01000176	JAV39769.1	BTAF1	TATA-binding protein-associated factor 172	5550	SAMN06208851
GFFV01000177	JAV39768.1	PSME4	proteasome activator complex subunit 4	5532	SAMN06208851
GFFV01000178	JAV39767.1	MTOR	serine/threonine-protein kinase mTOR	5490	SAMN06208851
GFFV01000179	JAV39766.1	ZSWIM8	zinc finger SWIM domain-containing protein 8	5505	SAMN06208851
GFFV01000180	JAV39765.1	ARID2	AT rich interactive domain 2 (ARID, RFX-like)	5505	SAMN06208851
GFFV01000181	JAV39764.1	CHD2	chromodomain-helicase-DNA-binding protein 2	5484	SAMN06208851
GFFV01000182	JAV39763.1	PHIP	PH-interacting protein	5466	SAMN06208851
GFFV01000183	JAV39762.1	ZFP142	zinc finger protein 142	5487	SAMN06208851
GFFV01000184	JAV39761.1	CHD3	chromodomain-helicase-DNA-binding protein 3	5457	SAMN06208851
GFFV01000185	JAV39760.1	KIF13A	kinesin-like protein KIF13A	5451	SAMN06208851
GFFV01000186	JAV39759.1	LAMA4	laminin subunit alpha-4 precursor	5451	SAMN06208851
GFFV01000187	JAV39758.1	FAM179B	protein FAM179B	5469	SAMN06208851
GFFV01000188	JAV39757.1	NUP98	nuclear pore complex protein Nup98-Nup96	5451	SAMN06208851
GFFV01000189	JAV39756.1	1110037F02RIK	protein virilizer	5439	SAMN06208851
GFFV01000190	JAV39755.1	TRIP11	thyroid receptor-interacting protein 11	5433	SAMN06208851
GFFV01000191	JAV39754.1	FOCAD	focadhesin	5406	SAMN06208851
GFFV01000192	JAV39753.1	CELSR2	cadherin EGF LAG seven-pass G-type receptor 2	5400	SAMN06208851
GFFV01000193	JAV39752.1	LAMB2	laminin subunit beta-2	5394	SAMN06208851
GFFV01000194	JAV39751.1	TSC2	tuberin	5361	SAMN06208851
GFFV01000195	JAV39750.1	ARFGEF2	brefeldin A-inhibited guanine nucleotide-exchange protein 2	5358	SAMN06208851
GFFV01000196	JAV39749.1	LAMB1	laminin subunit beta-1	5361	SAMN06208851
GFFV01000197	JAV39748.1	COL14A1	collagen alpha-1(XIV) chain	5346	SAMN06208851
GFFV01000198	JAV39747.1	ARID1B	AT-rich interactive domain-containing protein 1B	5358	SAMN06208851
GFFV01000199	JAV39746.1	LOC102634333	uncharacterized protein LOC102634333	5373	SAMN06208851
GFFV01000200	JAV39745.1	BCORL1	BCL-6 corepressor-like protein 1	5352	SAMN06208851
GFFV01000201	JAV39744.1	TNRC6B	trinucleotide repeat-containing gene 6B protein	5325	SAMN06208851
GFFV01000202	JAV39743.1	LTN1	E3 ubiquitin-protein ligase listerin	5301	SAMN06208851
GFFV01000203	JAV39742.1	KIDINS220	kinase D-interacting substrate of 220 kDa	5301	SAMN06208851
GFFV01000204	JAV39741.1	LOC107136473	E3 ubiquitin-protein ligase TTC3-like protein	5292	SAMN06208851
GFFV01000205	JAV39740.1	UBR1	E3 ubiquitin-protein ligase UBR1	5268	SAMN06208851
GFFV01000206	JAV39739.1	COL5A3	collagen alpha-3(V) chain precursor	5238	SAMN06208851
GFFV01000207	JAV39738.1	ITGB4	integrin beta-4	5262	SAMN06208851
GFFV01000208	JAV39737.1	PPL	periplakin	5271	SAMN06208851
GFFV01000209	JAV39736.1	C4B	complement C4-B precursor	5247	SAMN06208851
GFFV01000210	JAV39735.1	RREB1	ras-responsive element-binding protein 1	5265	SAMN06208851
GFFV01000211	JAV39734.1	ACACB	acetyl-CoA carboxylase 2	5229	SAMN06208851
GFFV01000212	JAV39733.1	ABCA3	ATP-binding cassette sub-family A member 3	5238	SAMN06208851
GFFV01000213	JAV39732.1	CDC42BPA	serine/threonine-protein kinase MRCK alpha	5199	SAMN06208851
GFFV01000214	JAV39731.1	NRAP	nebulin-related-anchoring protein	5193	SAMN06208851
GFFV01000215	JAV39730.1	BCOR	BCL-6 corepressor	5220	SAMN06208851
GFFV01000216	JAV39729.1	SCRIB	protein scribble	5193	SAMN06208851
GFFV01000217	JAV39728.1	PEAK1	PEAK1 protein	5223	SAMN06208851
GFFV01000218	JAV39727.1	TNKS1BP1	182 kDa tankyrase-1-binding protein	5178	SAMN06208851
GFFV01000219	JAV39726.1	SIPA1L2	signal-induced proliferation-associated 1-like protein 2	5163	SAMN06208851
GFFV01000220	JAV39725.1	ITSN1	intersectin-1	5142	SAMN06208851
GFFV01000221	JAV39724.1	COL4A2	collagen alpha-2(IV) chain preproprotein	5133	SAMN06208851
GFFV01000222	JAV39723.1	MON2	protein MON2	5142	SAMN06208851
GFFV01000223	JAV39722.1	CDC42BPB	serine/threonine-protein kinase MRCK beta	5139	SAMN06208851
GFFV01000224	JAV39721.1	RICTOR	rapamycin-insensitive companion of mTOR	5124	SAMN06208851
GFFV01000225	JAV39720.1	CHD1	chromodomain-helicase-DNA-binding protein 1	5115	SAMN06208851
GFFV01000226	JAV39719.1	PHRF1	PHD and RING finger domain-containing protein 1	5130	SAMN06208851
GFFV01000227	JAV39718.1	MYO18B	unconventional myosin-XVIIIb	5091	SAMN06208851
GFFV01000228	JAV39717.1	XRN1	5'-3' exoribonuclease 1	5070	SAMN06208851
GFFV01000229	JAV39716.1	RAPGEF2	rap guanine nucleotide exchange factor 2	5079	SAMN06208851
GFFV01000230	JAV39715.1	QSER1	glutamine and serine-rich protein 1	5094	SAMN06208851
GFFV01000231	JAV39714.1	SHPRH	E3 ubiquitin-protein ligase SHPRH	5055	SAMN06208851
GFFV01000232	JAV39713.1	CLTC	clathrin heavy chain 1	5049	SAMN06208851
GFFV01000233	JAV39712.1	TJP1	tight junction protein ZO-1	5028	SAMN06208851
GFFV01000234	JAV39711.1	TNRC6C	trinucleotide repeat-containing gene 6C protein	5022	SAMN06208851
GFFV01000235	JAV39710.1	GON4L	GON-4-like protein	5013	SAMN06208851
GFFV01000236	JAV39709.1	KIF21A	kinesin-like protein KIF21A	4989	SAMN06208851
GFFV01000237	JAV39708.1	IQGAP1	ras GTPase-activating-like protein IQGAP1	4974	SAMN06208851
GFFV01000238	JAV39707.1	ALS2	alsin	4968	SAMN06208851
GFFV01000239	JAV39706.1	TET3	methylcytosine dioxygenase TET3	4992	SAMN06208851
GFFV01000240	JAV39705.1	PBRM1	protein polybromo-1	4968	SAMN06208851
GFFV01000241	JAV39704.1	NUP205	nuclear pore complex protein Nup205	4962	SAMN06208851
GFFV01000242	JAV39703.1	CEP170	centrosomal protein of 170 kDa	4965	SAMN06208851
GFFV01000243	JAV39702.1	SOGA1	protein SOGA1	4950	SAMN06208851
GFFV01000244	JAV39701.1	MADD	MAP kinase-activating death domain protein	4884	SAMN06208851
GFFV01000245	JAV39700.1	AKAP12	A-kinase anchor protein 12	4917	SAMN06208851
GFFV01000246	JAV39699.1	USP32	ubiquitin carboxyl-terminal hydrolase 32	4854	SAMN06208851
GFFV01000247	JAV39698.1	LRP6	low-density lipoprotein receptor-related protein 6 precursor	4842	SAMN06208851
GFFV01000248	JAV39697.1	CAMSAP1	calmodulin-regulated spectrin-associated protein 1	4839	SAMN06208851
GFFV01000249	JAV39696.1	LAMC1	laminin subunit gamma-1 precursor	4827	SAMN06208851
GFFV01000250	JAV39695.1	KIAA0922	transmembrane protein 131-like protein	4812	SAMN06208851
GFFV01000251	JAV39694.1	SUPT6	transcription elongation factor SPT6	4812	SAMN06208851
GFFV01000252	JAV39693.1	RAPGEF6	Rap guanine nucleotide exchange factor (GEF) 6	4803	SAMN06208851
GFFV01000253	JAV39692.1	SMARCA2	putative global transcription activator SNF2L2	4794	SAMN06208851
GFFV01000254	JAV39691.1	EIF4G1	eukaryotic translation initiation factor 4 gamma 1	4794	SAMN06208851
GFFV01000255	JAV39690.1	RB1CC1	RB1-inducible coiled-coil protein 1	4779	SAMN06208851
GFFV01000256	JAV39689.1	AHDC1	AT-hook DNA-binding motif-containing protein 1	4770	SAMN06208851
GFFV01000257	JAV39688.1	MYOM1	myomesin-1	4704	SAMN06208851
GFFV01000258	JAV39687.1	TTC37	tetratricopeptide repeat protein 37	4698	SAMN06208851
GFFV01000259	JAV39686.1	ARHGEF11	rho guanine nucleotide exchange factor 11	4689	SAMN06208851
GFFV01000260	JAV39685.1	FHOD3	FH1/FH2 domain-containing protein 3	4698	SAMN06208851
GFFV01000261	JAV39684.1	NUP188	nucleoporin NUP188	4677	SAMN06208851
GFFV01000262	JAV39683.1	KDM5C	lysine-specific demethylase 5C	4683	SAMN06208851
GFFV01000263	JAV39682.1	2810474O19RIK	uncharacterized protein KIAA1551	4695	SAMN06208851
GFFV01000264	JAV39681.1	LTBP4	latent-transforming growth factor beta-binding protein 4	4659	SAMN06208851
GFFV01000265	JAV39680.1	ARHGEF12	rho guanine nucleotide exchange factor 12	4635	SAMN06208851
GFFV01000266	JAV39679.1	NAV2	neuron navigator 2	4641	SAMN06208851
GFFV01000267	JAV39678.1	DOT1L	histone-lysine N-methyltransferase, H3 lysine-79 specific	4638	SAMN06208851
GFFV01000268	JAV39677.1	NFAT5	nuclear factor of activated T-cells 5	4650	SAMN06208851
GFFV01000269	JAV39676.1	TOP2B	DNA topoisomerase 2-beta	4629	SAMN06208851
GFFV01000270	JAV39675.1	THOC2	THO complex subunit 2	4623	SAMN06208851
GFFV01000271	JAV39674.1	PRRC2B	protein PRRC2B	4626	SAMN06208851
GFFV01000272	JAV39673.1	TULP4	tubby-related protein 4	4641	SAMN06208851
GFFV01000273	JAV39672.1	2700049A03RIK	protein TALPID3	4620	SAMN06208851
GFFV01000274	JAV39671.1	CCDC88C	protein Daple	4608	SAMN06208851
GFFV01000275	JAV39670.1	ABCC1	multidrug resistance-associated protein 1	4593	SAMN06208851
GFFV01000276	JAV39669.1	SYNJ1	synaptojanin-1	4590	SAMN06208851
GFFV01000277	JAV39668.1	SLIT3	slit 3 protein precursor	4560	SAMN06208851
GFFV01000278	JAV39667.1	TOPBP1	DNA topoisomerase 2-binding protein 1	4566	SAMN06208851
GFFV01000279	JAV39666.1	ZMYM4	zinc finger MYM-type protein 4	4560	SAMN06208851
GFFV01000280	JAV39665.1	RUSC2	iporin	4560	SAMN06208851
GFFV01000281	JAV39664.1	EPRS	bifunctional glutamate/proline--tRNA ligase	4530	SAMN06208851
GFFV01000282	JAV39663.1	CDK13	cyclin-dependent kinase 13	4542	SAMN06208851
GFFV01000283	JAV39662.1	RALGAPB	ral GTPase-activating protein subunit beta	4524	SAMN06208851
GFFV01000284	JAV39661.1	COL5A2	collagen alpha-2(V) chain precursor	4500	SAMN06208851
GFFV01000285	JAV39660.1	KIAA1217	sickle tail protein	4539	SAMN06208851
GFFV01000286	JAV39659.1	VPRBP	protein VPRBP	4524	SAMN06208851
GFFV01000287	JAV39658.1	GOLGA3	golgin subfamily A member 3	4521	SAMN06208851
GFFV01000288	JAV39657.1	WDR7	WD repeat-containing protein 7	4515	SAMN06208851
GFFV01000289	JAV39656.1	GPATCH8	G patch domain-containing protein 8	4533	SAMN06208851
GFFV01000290	JAV39655.1	ZFP608	zinc finger protein 608	4521	SAMN06208851
GFFV01000291	JAV39654.1	SYNJ2	synaptojanin-2	4500	SAMN06208851
GFFV01000292	JAV39653.1	ATP7A	copper-transporting ATPase 1	4500	SAMN06208851
GFFV01000293	JAV39652.1	DENND4B	DENN domain-containing protein 4B	4494	SAMN06208851
GFFV01000294	JAV39651.1	ARHGAP5	rho GTPase-activating protein 5	4509	SAMN06208851
GFFV01000295	JAV39650.1	ARHGAP35	rho GTPase-activating protein 35	4503	SAMN06208851
GFFV01000296	JAV39649.1	MBD5	methyl-CpG-binding domain protein 5	4497	SAMN06208851
GFFV01000297	JAV39648.1	BAZ1B	tyrosine-protein kinase BAZ1B	4470	SAMN06208851
GFFV01000298	JAV39647.1	CAMSAP2	calmodulin-regulated spectrin-associated protein 2	4470	SAMN06208851
GFFV01000299	JAV39646.1	CLASP1	CLIP-associating protein 1	4437	SAMN06208851
GFFV01000300	JAV39645.1	LMTK2	serine/threonine-protein kinase LMTK2	4446	SAMN06208851
GFFV01000301	JAV39644.1	NAV1	neuron navigator 1	4425	SAMN06208851
GFFV01000302	JAV39643.1	AKAP13	A-kinase anchor protein 13	4422	SAMN06208851
GFFV01000303	JAV39642.1	ROCK2	rho-associated protein kinase 2	4416	SAMN06208851
GFFV01000304	JAV39641.1	AQR	intron-binding protein aquarius	4410	SAMN06208851
GFFV01000305	JAV39640.1	POLA1	DNA polymerase alpha catalytic subunit	4407	SAMN06208851
GFFV01000306	JAV39639.1	PPIP5K1	inositol hexakisphosphate and diphosphoinositol-pentakisphosphate kinase 1	4413	SAMN06208851
GFFV01000307	JAV39638.1	LRRK1	leucine-rich repeat serine/threonine-protein kinase 1	4416	SAMN06208851
GFFV01000308	JAV39637.1	NOS1	nitric oxide synthase, brain	4407	SAMN06208851
GFFV01000309	JAV39636.1	COL1A1	collagen alpha-1(I) chain precursor	4383	SAMN06208851
GFFV01000310	JAV39635.1	MYOM2	myomesin 2	4395	SAMN06208851
GFFV01000311	JAV39634.1	FYCO1	FYVE and coiled-coil domain-containing protein 1	4410	SAMN06208851
GFFV01000312	JAV39633.1	PTPRM	receptor-type tyrosine-protein phosphatase mu	4386	SAMN06208851
GFFV01000313	JAV39632.1	GAPVD1	GTPase-activating protein and VPS9 domain-containing protein 1	4383	SAMN06208851
GFFV01000314	JAV39631.1	NEO1	neogenin	4374	SAMN06208851
GFFV01000315	JAV39630.1	RFX7	regulatory factor X domain containing 2	4386	SAMN06208851
GFFV01000316	JAV39629.1	EEA1	early endosome antigen 1	4365	SAMN06208851
GFFV01000317	JAV39628.1	RPRD2	regulation of nuclear pre-mRNA domain-containing protein 2	4383	SAMN06208851
GFFV01000318	JAV39627.1	PCNX	pecanex-like protein 1	4356	SAMN06208851
GFFV01000319	JAV39626.1	CPSF1	cleavage and polyadenylation specificity factor subunit 1	4326	SAMN06208851
GFFV01000320	JAV39625.1	TNS3	tensin-3	4332	SAMN06208851
GFFV01000321	JAV39624.1	HECW2	E3 ubiquitin-protein ligase HECW2	4329	SAMN06208851
GFFV01000322	JAV39623.1	MYOM3	myomesin-3	4320	SAMN06208851
GFFV01000323	JAV39622.1	PTPRK	receptor-type tyrosine-protein phosphatase kappa	4320	SAMN06208851
GFFV01000324	JAV39621.1	ADAMTS20	A disintegrin and metalloproteinase with thrombospondin motifs 20	4320	SAMN06208851
GFFV01000325	JAV39620.1	PTPRG	receptor-type tyrosine-protein phosphatase gamma precursor	4317	SAMN06208851
GFFV01000326	JAV39619.1	PCNX3	pecanex-like protein 3	4314	SAMN06208851
GFFV01000327	JAV39618.1	MAP3K4	mitogen-activated protein kinase kinase kinase 4	4317	SAMN06208851
GFFV01000328	JAV39617.1	TRAPPC8	trafficking protein particle complex subunit 8	4308	SAMN06208851
GFFV01000329	JAV39616.1	UHRF1BP1	UHRF1 (ICBP90) binding protein 1	4314	SAMN06208851
GFFV01000330	JAV39615.1	VPS8	vacuolar protein sorting-associated protein 8	4287	SAMN06208851
GFFV01000331	JAV39614.1	FAM193A	protein FAM193A	4314	SAMN06208851
GFFV01000332	JAV39613.1	ARHGAP31	rho GTPase-activating protein 31	4320	SAMN06208851
GFFV01000333	JAV39612.1	KIAA0368	proteasome-associated protein ECM29	4290	SAMN06208851
GFFV01000334	JAV39611.1	SLX4	structure-specific endonuclease subunit SLX4	4308	SAMN06208851
GFFV01000335	JAV39610.1	ZFYVE9	zinc finger FYVE domain-containing protein 9	4299	SAMN06208851
GFFV01000336	JAV39609.1	ATRN	attractin	4281	SAMN06208851
GFFV01000337	JAV39608.1	RIC1	RAB6A-GEF complex partner protein 1	4269	SAMN06208851
GFFV01000338	JAV39607.1	ANKRD50	ankyrin repeat domain-containing protein 50	4290	SAMN06208851
GFFV01000339	JAV39606.1	BCL9	B-cell CLL/lymphoma 9 protein	4281	SAMN06208851
GFFV01000340	JAV39605.1	PIK3C2B	phosphatidylinositol 4-phosphate 3-kinase C2 domain-containing subunit beta	4242	SAMN06208851
GFFV01000341	JAV39604.1	SYNRG	synergin gamma	4251	SAMN06208851
GFFV01000342	JAV39603.1	LPHN2	latrophilin-2	4251	SAMN06208851
GFFV01000343	JAV39602.1	MED14	mediator of RNA polymerase II transcription subunit 14	4239	SAMN06208851
GFFV01000344	JAV39601.1	POGZ	pogo transposable element with ZNF domain	4242	SAMN06208851
GFFV01000345	JAV39600.1	D5ERTD579E	uncharacterized protein KIAA0232	4248	SAMN06208851
GFFV01000346	JAV39599.1	ZFP609	zinc finger protein 609	4233	SAMN06208851
GFFV01000347	JAV39598.1	EDC4	enhancer of mRNA-decapping protein 4	4209	SAMN06208851
GFFV01000348	JAV39597.1	ZFP335	zinc finger protein 335	4206	SAMN06208851
GFFV01000349	JAV39596.1	NID2	nidogen-2	4209	SAMN06208851
GFFV01000350	JAV39595.1	SCAPER	S phase cyclin A-associated protein in the endoplasmic reticulum	4197	SAMN06208851
GFFV01000351	JAV39594.1	NCOA1	nuclear receptor coactivator 1	4206	SAMN06208851
GFFV01000352	JAV39593.1	CLIP1	CAP-Gly domain-containing linker protein 1	4194	SAMN06208851
GFFV01000353	JAV39592.1	RAB3GAP2	rab3 GTPase-activating protein non-catalytic subunit	4182	SAMN06208851
GFFV01000354	JAV39591.1	SBNO1	protein strawberry notch 1	4182	SAMN06208851
GFFV01000355	JAV39590.1	LTBP1	latent-transforming growth factor beta-binding protein 1	4182	SAMN06208851
GFFV01000356	JAV39589.1	NUP155	nuclear pore complex protein Nup155	4176	SAMN06208851
GFFV01000357	JAV39588.1	RGD1564899	uncharacterized protein C10orf71	4209	SAMN06208851
GFFV01000358	JAV39587.1	RPAP1	RNA polymerase II-associated protein 1	4182	SAMN06208851
GFFV01000359	JAV39586.1	POLR3A	DNA-directed RNA polymerase III subunit RPC1	4173	SAMN06208851
GFFV01000360	JAV39585.1	GPR116	putative G-protein coupled receptor 116	4164	SAMN06208851
GFFV01000361	JAV39584.1	ZMYM3	zinc finger MYM-type protein 3	4155	SAMN06208851
GFFV01000362	JAV39583.1	TMEM2	transmembrane protein 2	4152	SAMN06208851
GFFV01000363	JAV39582.1	MET	hepatocyte growth factor receptor	4149	SAMN06208851
GFFV01000364	JAV39581.1	MED23	mediator of RNA polymerase II transcription subunit 23	4134	SAMN06208851
GFFV01000365	JAV39580.1	DROSHA	ribonuclease 3	4128	SAMN06208851
GFFV01000366	JAV39579.1	TONSL	tonsoku-like protein	4134	SAMN06208851
GFFV01000367	JAV39578.1	USP47	ubiquitin carboxyl-terminal hydrolase 47	4128	SAMN06208851
GFFV01000368	JAV39577.1	EIF3A	eukaryotic translation initiation factor 3 subunit A	4134	SAMN06208851
GFFV01000369	JAV39576.1	COL1A2	collagen alpha-2(I) chain precursor	4101	SAMN06208851
GFFV01000370	JAV39575.1	ZMYM2	zinc finger MYM-type protein 2	4128	SAMN06208851
GFFV01000371	JAV39574.1	UACA	uveal autoantigen with coiled-coil domains and ankyrin repeats	4131	SAMN06208851
GFFV01000372	JAV39573.1	ADCY9	adenylate cyclase type 9	4119	SAMN06208851
GFFV01000373	JAV39572.1	IGF1R	insulin-like growth factor 1 receptor precursor	4107	SAMN06208851
GFFV01000374	JAV39571.1	DHX29	ATP-dependent RNA helicase Dhx29	4101	SAMN06208851
GFFV01000375	JAV39570.1	FLT4	vascular endothelial growth factor receptor 3 precursor	4089	SAMN06208851
GFFV01000376	JAV39569.1	COL15A1	collagen alpha-1(XV) chain	4065	SAMN06208851
GFFV01000377	JAV39568.1	KDR	vascular endothelial growth factor receptor 2 precursor	4071	SAMN06208851
GFFV01000378	JAV39567.1	PIK3R4	phosphoinositide 3-kinase regulatory subunit 4	4077	SAMN06208851
GFFV01000379	JAV39566.1	IBTK	inhibitor of Bruton tyrosine kinase	4065	SAMN06208851
GFFV01000380	JAV39565.1	TNIK	traf2 and NCK-interacting protein kinase	4059	SAMN06208851
GFFV01000381	JAV39564.1	MYBBP1A	myb-binding protein 1A	4065	SAMN06208851
GFFV01000382	JAV39563.1	ATR	serine/threonine-protein kinase ATR	4062	SAMN06208851
GFFV01000383	JAV39562.1	WDR19	WD repeat-containing protein 19	4047	SAMN06208851
GFFV01000384	JAV39561.1	SBNO2	protein strawberry notch 2	4050	SAMN06208851
GFFV01000385	JAV39560.1	NKTR	NK-tumor recognition protein	4065	SAMN06208851
GFFV01000386	JAV39559.1	FAM135A	protein FAM135A	4035	SAMN06208851
GFFV01000387	JAV39558.1	MINK1	misshapen-like kinase 1	4020	SAMN06208851
GFFV01000388	JAV39557.1	PDS5A	sister chromatid cohesion protein PDS5 A	4014	SAMN06208851
GFFV01000389	JAV39556.1	SPAG9	C-Jun-amino-terminal kinase-interacting protein 4	4014	SAMN06208851
GFFV01000390	JAV39555.1	CLUH	clustered mitochondria protein	4011	SAMN06208851
GFFV01000391	JAV39554.1	PHLDB1	pleckstriny-like domain family B member 1	4014	SAMN06208851
GFFV01000392	JAV39553.1	SETD5	SET domain-containing protein 5	4014	SAMN06208851
GFFV01000393	JAV39552.1	PFAS	phosphoribosylformylglycinamidine synthase	4005	SAMN06208851
GFFV01000394	JAV39551.1	FLT1	vascular endothelial growth factor receptor 1 precursor	4002	SAMN06208851
GFFV01000395	JAV39550.1	SOS1	son of sevenless 1	4002	SAMN06208851
GFFV01000396	JAV39549.1	GPR124	G-protein coupled receptor 124 precursor	4005	SAMN06208851
GFFV01000397	JAV39548.1	FANCI	Fanconi anemia group I protein	3984	SAMN06208851
GFFV01000398	JAV39547.1	PITPNM2	membrane-associated phosphatidylinositol transfer protein 2	3996	SAMN06208851
GFFV01000399	JAV39546.1	KIF16B	kinesin-like protein KIF16B	3987	SAMN06208851
GFFV01000400	JAV39545.1	KTN1	kinectin	3960	SAMN06208851
GFFV01000401	JAV39544.1	LOC680039	uncharacterized protein KIAA0232	3987	SAMN06208851
GFFV01000402	JAV39543.1	ZMYM6	zinc finger MYM-type protein 6	3972	SAMN06208851
GFFV01000403	JAV39542.1	IRS2	insulin receptor substrate 2	3984	SAMN06208851
GFFV01000404	JAV39541.1	MAP4K4	mitogen-activated protein kinase kinase kinase kinase 4	3948	SAMN06208851
GFFV01000405	JAV39540.1	FAM21	WASH complex subunit FAM21	3948	SAMN06208851
GFFV01000406	JAV39539.1	PPP1R9A	neurabin-1	3951	SAMN06208851
GFFV01000407	JAV39538.1	SORBS1	sorbin and SH3 domain-containing protein 1	3924	SAMN06208851
GFFV01000408	JAV39537.1	SETDB1	histone-lysine N-methyltransferase SETDB1	3933	SAMN06208851
GFFV01000409	JAV39536.1	MYPN	myopalladin	3930	SAMN06208851
GFFV01000410	JAV39535.1	SF3B1	splicing factor 3B subunit 1	3915	SAMN06208851
GFFV01000411	JAV39534.1	CECR2	cat eye syndrome critical region protein 2	3924	SAMN06208851
GFFV01000412	JAV39533.1	LOC104002487	polycystin-1	3918	SAMN06208851
GFFV01000413	JAV39532.1	FLII	protein flightless-1	3897	SAMN06208851
GFFV01000414	JAV39531.1	SCAF11	protein SCAF11	3918	SAMN06208851
GFFV01000415	JAV39530.1	SCAF1	splicing factor, arginine/serine-rich 19	3915	SAMN06208851
GFFV01000416	JAV39529.1	CLASP2	CLIP-associating protein 2	3882	SAMN06208851
GFFV01000417	JAV39528.1	RRP12	RRP12-like protein	3882	SAMN06208851
GFFV01000418	JAV39527.1	EHMT1	histone-lysine N-methyltransferase EHMT1	3885	SAMN06208851
GFFV01000419	JAV39526.1	SCAF8	protein SCAF8	3885	SAMN06208851
GFFV01000420	JAV39525.1	CACHD1	VWFA and cache domain-containing protein 1 precursor	3873	SAMN06208851
GFFV01000421	JAV39524.1	PEX1	peroxisome biogenesis factor 1	3876	SAMN06208851
GFFV01000422	JAV39523.1	ASXL1	putative Polycomb group protein ASXL1	3891	SAMN06208851
GFFV01000423	JAV39522.1	MYO6	unconventional myosin-VI	3858	SAMN06208851
GFFV01000424	JAV39521.1	OPLAH	5-oxoprolinase	3867	SAMN06208851
GFFV01000425	JAV39520.1	DENND5A	DENN domain-containing protein 5A	3867	SAMN06208851
GFFV01000426	JAV39519.1	ERBB2	receptor tyrosine-protein kinase erbB-2 precursor	3855	SAMN06208851
GFFV01000427	JAV39518.1	RPTOR	regulatory-associated protein of mTOR	3846	SAMN06208851
GFFV01000428	JAV39517.1	TBC1D4	TBC1 domain family member 4	3849	SAMN06208851
GFFV01000429	JAV39516.1	NCAPD2	condensin complex subunit 1	3837	SAMN06208851
GFFV01000430	JAV39515.1	MCM3AP	germinal-center associated nuclear protein	3843	SAMN06208851
GFFV01000431	JAV39514.1	BMS1	ribosome biogenesis protein BMS1	3840	SAMN06208851
GFFV01000432	JAV39513.1	NPC1	Niemann-Pick C1 protein precursor	3834	SAMN06208851
GFFV01000433	JAV39512.1	KIAA0825	uncharacterized protein KIAA0825	3840	SAMN06208851
GFFV01000434	JAV39511.1	SBF2	myotubularin-related protein 13	3828	SAMN06208851
GFFV01000435	JAV39510.1	TRPS1	zinc finger transcription factor Trps1	3846	SAMN06208851
GFFV01000436	JAV39509.1	SIN3A	paired amphipathic helix protein Sin3a	3825	SAMN06208851
GFFV01000437	JAV39508.1	UPF2	regulator of nonsense transcripts 2	3816	SAMN06208851
GFFV01000438	JAV39507.1	SYMPK	symplekin	3810	SAMN06208851
GFFV01000439	JAV39506.1	HDLBP	vigilin	3807	SAMN06208851
GFFV01000440	JAV39505.1	VARS	valine--tRNA ligase	3795	SAMN06208851
GFFV01000441	JAV39504.1	IARS	isoleucine--tRNA ligase, cytoplasmic	3789	SAMN06208851
GFFV01000442	JAV39503.1	TBC1D9B	TBC1 domain family member 9B	3798	SAMN06208851
GFFV01000443	JAV39502.1	ZFP592	zinc finger protein 592	3810	SAMN06208851
GFFV01000444	JAV39501.1	CADPS2	calcium-dependent secretion activator 2	3780	SAMN06208851
GFFV01000445	JAV39500.1	TRAPPC10	trafficking protein particle complex subunit 10	3777	SAMN06208851
GFFV01000446	JAV39499.1	PER2	period circadian protein 2	3774	SAMN06208851
GFFV01000447	JAV39498.1	CYFIP1	cytoplasmic FMR1-interacting protein 1	3762	SAMN06208851
GFFV01000448	JAV39497.1	MTR	methionine synthase	3759	SAMN06208851
GFFV01000449	JAV39496.1	GNPTAB	N-acetylglucosamine-1-phosphotransferase subunits alpha/beta	3765	SAMN06208851
GFFV01000450	JAV39495.1	TRPM4	transient receptor potential cation channel subfamily M member 4	3759	SAMN06208851
GFFV01000451	JAV39494.1	TBC1D1	TBC1 domain family member 1	3762	SAMN06208851
GFFV01000452	JAV39493.1	TPP2	tripeptidyl-peptidase 2	3750	SAMN06208851
GFFV01000453	JAV39492.1	REV1	DNA repair protein REV1	3756	SAMN06208851
GFFV01000454	JAV39491.1	JARID2	protein Jumonji	3756	SAMN06208851
GFFV01000455	JAV39490.1	ATP2B1	plasma membrane calcium-transporting ATPase 1	3750	SAMN06208851
GFFV01000456	JAV39489.1	DCTN1	dynactin subunit 1	3741	SAMN06208851
GFFV01000457	JAV39488.1	DGKD	diacylglycerol kinase, delta	3738	SAMN06208851
GFFV01000458	JAV39487.1	SMARCC2	SWI/SNF complex subunit SMARCC2	3738	SAMN06208851
GFFV01000459	JAV39486.1	AUTS2	autism susceptibility gene 2 protein	3747	SAMN06208851
GFFV01000460	JAV39485.1	ZFML	zinc finger protein 638	3744	SAMN06208851
GFFV01000461	JAV39484.1	NID1	nidogen-1 precursor	3744	SAMN06208851
GFFV01000462	JAV39483.1	UGGT1	UDP-glucose:glycoprotein glucosyltransferase 1	3729	SAMN06208851
GFFV01000463	JAV39482.1	SYNM	synemin	3753	SAMN06208851
GFFV01000464	JAV39481.1	ATP2B2	plasma membrane calcium-transporting ATPase 2	3732	SAMN06208851
GFFV01000465	JAV39480.1	CACNA1B	voltage-dependent N-type calcium channel subunit alpha-1B	3723	SAMN06208851
GFFV01000466	JAV39479.1	DIAPH1	protein diaphanous 1	3720	SAMN06208851
GFFV01000467	JAV39478.1	PHKA1	phosphorylase b kinase regulatory subunit alpha, skeletal muscle	3711	SAMN06208851
GFFV01000468	JAV39477.1	USP40	ubiquitin carboxyl-terminal hydrolase 40	3711	SAMN06208851
GFFV01000469	JAV39476.1	RERE	arginine-glutamic acid dipeptide repeats protein	3723	SAMN06208851
GFFV01000470	JAV39475.1	SLC4A2	anion exchange protein 2	3711	SAMN06208851
GFFV01000471	JAV39474.1	JAG2	protein jagged-2	3708	SAMN06208851
GFFV01000472	JAV39473.1	IRS1	insulin receptor substrate 1	3726	SAMN06208851
GFFV01000473	JAV39472.1	ZFP687	zinc finger protein 687	3717	SAMN06208851
GFFV01000474	JAV39471.1	PLCB3	1-phosphatidylinositol 4,5-bisphosphate phosphodiesterase beta-3	3693	SAMN06208851
GFFV01000475	JAV39470.1	LOC466067	WASH complex subunit FAM21A	3693	SAMN06208851
GFFV01000476	JAV39469.1	DHX38	pre-mRNA-splicing factor ATP-dependent RNA helicase PRP16	3687	SAMN06208851
GFFV01000477	JAV39468.1	ERBIN	protein LAP2	3693	SAMN06208851
GFFV01000478	JAV39467.1	VWA5B1	von Willebrand factor A domain-containing protein 5B1	3690	SAMN06208851
GFFV01000479	JAV39466.1	PHLDB2	pleckstriny-like domain family B member 2	3690	SAMN06208851
GFFV01000480	JAV39465.1	NOMO1	nodal modulator 1 precursor	3675	SAMN06208851
GFFV01000481	JAV39464.1	ARID4B	AT-rich interactive domain-containing protein 4B	3684	SAMN06208851
GFFV01000482	JAV39463.1	WDR11	WD repeat-containing protein 11	3675	SAMN06208851
GFFV01000483	JAV39462.1	AFF1	AF4/FMR2 family member 1	3681	SAMN06208851
GFFV01000484	JAV39461.1	HIPK3	homeodomain-interacting protein kinase 3	3672	SAMN06208851
GFFV01000485	JAV39460.1	SMC3	structural maintenance of chromosomes protein 3	3654	SAMN06208851
GFFV01000486	JAV39459.1	SEC31A	protein transport protein Sec31A	3654	SAMN06208851
GFFV01000487	JAV39458.1	SF3B3	splicing factor 3B subunit 3	3654	SAMN06208851
GFFV01000488	JAV39457.1	AP3D1	AP-3 complex subunit delta-1	3645	SAMN06208851
GFFV01000489	JAV39456.1	PARD3	partitioning defective 3	3654	SAMN06208851
GFFV01000490	JAV39455.1	POLR1A	DNA-directed RNA polymerase I subunit RPA1	3651	SAMN06208851
GFFV01000491	JAV39454.1	NEK1	serine/threonine-protein kinase Nek1	3642	SAMN06208851
GFFV01000492	JAV39453.1	BRPF1	peregrin	3660	SAMN06208851
GFFV01000493	JAV39452.1	EIF5B	eukaryotic translation initiation factor 5B	3648	SAMN06208851
GFFV01000494	JAV39451.1	LTBP3	latent-transforming growth factor beta-binding protein 3	3642	SAMN06208851
GFFV01000495	JAV39450.1	ATP13A2	putative cation-transporting ATPase 13A2	3633	SAMN06208851
GFFV01000496	JAV39449.1	PLCB4	1-phosphatidylinositol 4,5-bisphosphate phosphodiesterase beta-4	3621	SAMN06208851
GFFV01000497	JAV39448.1	ADAMTS2	A disintegrin and metalloproteinase with thrombospondin motifs 2	3636	SAMN06208851
GFFV01000498	JAV39447.1	POLRMT	DNA-directed RNA polymerase, mitochondrial	3633	SAMN06208851
GFFV01000499	JAV39446.1	FNDC3B	fibronectin type III domain-containing protein 3B	3624	SAMN06208851
GFFV01000500	JAV39445.1	FILIP1	filamin-A-interacting protein 1	3642	SAMN06208851
GFFV01000501	JAV39444.1	XPO5	exportin-5	3615	SAMN06208851
GFFV01000502	JAV39443.1	HIPK1	homeodomain-interacting protein kinase 1	3630	SAMN06208851
GFFV01000503	JAV39442.1	LOC102924777	CCR4-NOT transcription complex subunit 1-like protein	3642	SAMN06208851
GFFV01000504	JAV39441.1	SIK3	serine/threonine-protein kinase SIK3	3618	SAMN06208851
GFFV01000505	JAV39440.1	MAGI1	membrane-associated guanylate kinase, WW and PDZ domain-containing protein 1	3615	SAMN06208851
GFFV01000506	JAV39439.1	SASH1	SAM and SH3 domain-containing protein 1	3609	SAMN06208851
GFFV01000507	JAV39438.1	TAF2	transcription initiation factor TFIID subunit 2	3600	SAMN06208851
GFFV01000508	JAV39437.1	FANCA	Fanconi anemia, complementation group A	3588	SAMN06208851
GFFV01000509	JAV39436.1	TTC17	tetratricopeptide repeat protein 17	3597	SAMN06208851
GFFV01000510	JAV39435.1	INTS2	integrator complex subunit 2	3597	SAMN06208851
GFFV01000511	JAV39434.1	ADNP2	ADNP homeobox protein 2	3618	SAMN06208851
GFFV01000512	JAV39433.1	POM121	nuclear envelope pore membrane protein POM 121	3603	SAMN06208851
GFFV01000513	JAV39432.1	KANK1	KN motif and ankyrin repeat domain-containing protein 1	3603	SAMN06208851
GFFV01000514	JAV39431.1	SMG7	protein SMG7	3588	SAMN06208851
GFFV01000515	JAV39430.1	ITSN2	intersectin-2	3582	SAMN06208851
GFFV01000516	JAV39429.1	SLC4A7	sodium bicarbonate cotransporter 3	3585	SAMN06208851
GFFV01000517	JAV39428.1	CASKIN2	caskin-2	3591	SAMN06208851
GFFV01000518	JAV39427.1	CAMTA2	calmodulin-binding transcription activator 2	3588	SAMN06208851
GFFV01000519	JAV39426.1	WAPAL	wings apart-like protein	3588	SAMN06208851
GFFV01000520	JAV39425.1	DHX30	putative ATP-dependent RNA helicase DHX30	3582	SAMN06208851
GFFV01000521	JAV39424.1	PPFIA1	liprin-alpha-1	3576	SAMN06208851
GFFV01000522	JAV39423.1	ATP8B2	phospholipid-transporting ATPase ID	3573	SAMN06208851
GFFV01000523	JAV39422.1	WWC2	protein WWC2	3576	SAMN06208851
GFFV01000524	JAV39421.1	PPP1R26	protein phosphatase 1 regulatory subunit 26	3597	SAMN06208851
GFFV01000525	JAV39420.1	CTC1	CST complex subunit CTC1	3573	SAMN06208851
GFFV01000526	JAV39419.1	PUM1	pumilio 1	3567	SAMN06208851
GFFV01000527	JAV39418.1	ADGRL2	latrophilin-2	3561	SAMN06208851
GFFV01000528	JAV39417.1	PTPN14	tyrosine-protein phosphatase non-receptor type 14	3564	SAMN06208851
GFFV01000529	JAV39416.1	ARID5B	AT-rich interactive domain-containing protein 5B	3567	SAMN06208851
GFFV01000530	JAV39415.1	KCNMA1	calcium-activated potassium channel subunit alpha-1	3546	SAMN06208851
GFFV01000531	JAV39414.1	CFH	complement factor H precursor	3549	SAMN06208851
GFFV01000532	JAV39413.1	DIDO1	death-inducer obliterator 1 Dido2	3552	SAMN06208851
GFFV01000533	JAV39412.1	ATP11B	ATPase, class VI, type 11B	3534	SAMN06208851
GFFV01000534	JAV39411.1	LARS	leucine--tRNA ligase, cytoplasmic	3531	SAMN06208851
GFFV01000535	JAV39410.1	ABL2	Abelson tyrosine-protein kinase 2	3549	SAMN06208851
GFFV01000536	JAV39409.1	PCX	pyruvate carboxylase, mitochondrial	3537	SAMN06208851
GFFV01000537	JAV39408.1	PLCB1	1-phosphatidylinositol 4,5-bisphosphate phosphodiesterase beta-1	3522	SAMN06208851
GFFV01000538	JAV39407.1	PTPN21	tyrosine-protein phosphatase non-receptor type 21	3534	SAMN06208851
GFFV01000539	JAV39406.1	POLR2B	DNA-directed RNA polymerase II subunit RPB2	3525	SAMN06208851
GFFV01000540	JAV39405.1	UBE4B	ubiquitin conjugation factor E4 B	3522	SAMN06208851
GFFV01000541	JAV39404.1	PI4KA	phosphatidylinositol 4-kinase alpha	3516	SAMN06208851
GFFV01000542	JAV39403.1	ANK3	ankyrin-3	3525	SAMN06208851
GFFV01000543	JAV39402.1	CTR9	RNA polymerase-associated protein CTR9	3519	SAMN06208851
GFFV01000544	JAV39401.1	LAMB3	laminin subunit beta-3	3513	SAMN06208851
GFFV01000545	JAV39400.1	FAM178A	protein FAM178A	3513	SAMN06208851
GFFV01000546	JAV39399.1	ATP8A1	phospholipid-transporting ATPase IA	3495	SAMN06208851
GFFV01000547	JAV39398.1	ARHGAP20	rho GTPase-activating protein 20	3516	SAMN06208851
GFFV01000548	JAV39397.1	UBN2	ubinuclein-2	3510	SAMN06208851
GFFV01000549	JAV39396.1	HIPK2	homeodomain-interacting protein kinase 2	3510	SAMN06208851
GFFV01000550	JAV39395.1	DGKH	diacylglycerol kinase eta	3492	SAMN06208851
GFFV01000551	JAV39394.1	FNIP1	folliculin-interacting protein 1	3501	SAMN06208851
GFFV01000552	JAV39393.1	GM15583	zinc finger BED domain-containing protein 4-like protein	3513	SAMN06208851
GFFV01000553	JAV39392.1	KDM2A	lysine-specific demethylase 2A	3492	SAMN06208851
GFFV01000554	JAV39391.1	2310035C23RIK	lisH domain and HEAT repeat-containing protein KIAA1468	3483	SAMN06208851
GFFV01000555	JAV39390.1	BAG6	large proline-rich protein BAG6	3486	SAMN06208851
GFFV01000556	JAV39389.1	E430025E21RIK	WASH complex subunit strumpellin	3480	SAMN06208851
GFFV01000557	JAV39388.1	TSC1	hamartin	3486	SAMN06208851
GFFV01000558	JAV39387.1	NOL8	nucleolar protein 8	3489	SAMN06208851
GFFV01000559	JAV39386.1	AFF4	AF4/FMR2 family member 4	3483	SAMN06208851
GFFV01000560	JAV39385.1	EHBP1	EH domain-binding protein 1	3480	SAMN06208851
GFFV01000561	JAV39384.1	DUSP27	inactive dual specificity phosphatase 27	3486	SAMN06208851
GFFV01000562	JAV39383.1	JAK1	tyrosine-protein kinase JAK1	3462	SAMN06208851
GFFV01000563	JAV39382.1	PDZD8	PDZ domain containing 8	3477	SAMN06208851
GFFV01000564	JAV39381.1	CCAR1	cell division cycle and apoptosis regulator protein 1	3453	SAMN06208851
GFFV01000565	JAV39380.1	NRIP1	nuclear receptor-interacting protein 1	3474	SAMN06208851
GFFV01000566	JAV39379.1	DHX37	putative ATP-dependent RNA helicase DHX37	3447	SAMN06208851
GFFV01000567	JAV39378.1	NOL6	nucleolar protein 6	3441	SAMN06208851
GFFV01000568	JAV39377.1	TJP2	tight junction protein ZO-2	3444	SAMN06208851
GFFV01000569	JAV39376.1	MAN2A1	alpha-mannosidase 2	3444	SAMN06208851
GFFV01000570	JAV39375.1	ASAP1	arf-GAP with SH3 domain, ANK repeat and PH domain-containing protein 1	3435	SAMN06208851
GFFV01000571	JAV39374.1	ADCY3	adenylate cyclase type 3	3438	SAMN06208851
GFFV01000572	JAV39373.1	ABL1	tyrosine-protein kinase ABL1	3447	SAMN06208851
GFFV01000573	JAV39372.1	ITGA7	integrin alpha-7	3426	SAMN06208851
GFFV01000574	JAV39371.1	DDB1	DNA damage-binding protein 1	3423	SAMN06208851
GFFV01000575	JAV39370.1	NCAPG2	condensin-2 complex subunit G2	3420	SAMN06208851
GFFV01000576	JAV39369.1	MYBPC2	myosin-binding protein C, fast-type	3417	SAMN06208851
GFFV01000577	JAV39368.1	TIE1	tyrosine-protein kinase receptor Tie-1 precursor	3420	SAMN06208851
GFFV01000578	JAV39367.1	CDON	cell adhesion molecule-related/down-regulated by oncogenes	3420	SAMN06208851
GFFV01000579	JAV39366.1	ST5	suppression of tumorigenicity 5 protein	3417	SAMN06208851
GFFV01000580	JAV39365.1	TRAPPC11	trafficking protein particle complex subunit 11	3402	SAMN06208851
GFFV01000581	JAV39364.1	TBC1D8	TBC1 domain family member 8	3411	SAMN06208851
GFFV01000582	JAV39363.1	POLR3B	DNA-directed RNA polymerase III subunit RPC2	3402	SAMN06208851
GFFV01000583	JAV39362.1	GSE1	genetic suppressor element 1	3414	SAMN06208851
GFFV01000584	JAV39361.1	INPP5F	phosphatidylinositide phosphatase SAC2	3408	SAMN06208851
GFFV01000585	JAV39360.1	VCL	vinculin	3405	SAMN06208851
GFFV01000586	JAV39359.1	TRP53BP2	apoptosis-stimulating of p53 protein 2	3405	SAMN06208851
GFFV01000587	JAV39358.1	JAK2	tyrosine-protein kinase JAK2	3399	SAMN06208851
GFFV01000588	JAV39357.1	UBN1	ubinuclein-1	3405	SAMN06208851
GFFV01000589	JAV39356.1	NCKAP1	nck-associated protein 1	3387	SAMN06208851
GFFV01000590	JAV39355.1	RC3H1	roquin-1	3399	SAMN06208851
GFFV01000591	JAV39354.1	SH3PXD2A	SH3 and PX domain-containing protein 2A	3399	SAMN06208851
GFFV01000592	JAV39353.1	TRIM33	E3 ubiquitin-protein ligase TRIM33	3384	SAMN06208851
GFFV01000593	JAV39352.1	LATS1	serine/threonine-protein kinase LATS1	3393	SAMN06208851
GFFV01000594	JAV39351.1	USP25	ubiquitin carboxyl-terminal hydrolase 25	3372	SAMN06208851
GFFV01000595	JAV39350.1	PALLD	palladin	3378	SAMN06208851
GFFV01000596	JAV39349.1	STAG1	cohesin subunit SA-1	3366	SAMN06208851
GFFV01000597	JAV39348.1	XIRP1	xin actin-binding repeat-containing protein 1	3393	SAMN06208851
GFFV01000598	JAV39347.1	AGBL1	cytosolic carboxypeptidase 4	3372	SAMN06208851
GFFV01000599	JAV39346.1	ZFP654	zinc finger protein 654	3381	SAMN06208851
GFFV01000600	JAV39345.1	ADGRA3	adhesion G protein-coupled receptor A3	3375	SAMN06208851
GFFV01000601	JAV39344.1	ERC1	ELKS/Rab6-interacting/CAST family member 1	3363	SAMN06208851
GFFV01000602	JAV39343.1	BMP2K	BMP-2-inducible protein kinase	3366	SAMN06208851
GFFV01000603	JAV39342.1	NFX1	transcriptional repressor NF-X1	3357	SAMN06208851
GFFV01000604	JAV39341.1	SEC24C	protein transport protein Sec24C	3357	SAMN06208851
GFFV01000605	JAV39340.1	CACNA2D1	voltage-dependent calcium channel subunit alpha-2/delta-1	3333	SAMN06208851
GFFV01000606	JAV39339.1	WDR6	WD repeat-containing protein 6	3366	SAMN06208851
GFFV01000607	JAV39338.1	MLLT6	myeloid/lymphoid or mixed lineage-leukemia translocation to 6	3351	SAMN06208851
GFFV01000608	JAV39337.1	FAM120A	constitutive coactivator of PPAR-gamma-like protein 1	3351	SAMN06208851
GFFV01000609	JAV39336.1	HDAC5	histone deacetylase 5	3339	SAMN06208851
GFFV01000610	JAV39335.1	UBE3C	ubiquitin-protein ligase E3C	3336	SAMN06208851
GFFV01000611	JAV39334.1	STARD13	stAR-related lipid transfer protein 13	3342	SAMN06208851
GFFV01000612	JAV39333.1	MYO1E	unconventional myosin-Ie	3327	SAMN06208851
GFFV01000613	JAV39332.1	PTK2	focal adhesion kinase 1	3321	SAMN06208851
GFFV01000614	JAV39331.1	MYO1B	unconventional myosin-Ib	3324	SAMN06208851
GFFV01000615	JAV39330.1	RGD1310712	protein EMSY	3333	SAMN06208851
GFFV01000616	JAV39329.1	UBAP2L	ubiquitin-associated protein 2-like protein	3324	SAMN06208851
GFFV01000617	JAV39328.1	CC2D2A	coiled-coil and C2 domain-containing protein 2A	3318	SAMN06208851
GFFV01000618	JAV39327.1	PDGFRB	platelet-derived growth factor receptor beta	3321	SAMN06208851
GFFV01000619	JAV39326.1	USP53	inactive ubiquitin carboxyl-terminal hydrolase 53	3327	SAMN06208851
GFFV01000620	JAV39325.1	SMARCC1	SWI/SNF complex subunit SMARCC1	3312	SAMN06208851
GFFV01000621	JAV39324.1	AMER1	APC membrane recruitment protein 1	3339	SAMN06208851
GFFV01000622	JAV39323.1	PPP1R3A	protein phosphatase 1 regulatory subunit 3A	3336	SAMN06208851
GFFV01000623	JAV39322.1	TNKS2	tankyrase-2	3312	SAMN06208851
GFFV01000624	JAV39321.1	LOC107150845	genetic suppressor element 1	3324	SAMN06208851
GFFV01000625	JAV39320.1	ZSWIM4	zinc finger SWIM domain-containing protein 4	3321	SAMN06208851
GFFV01000626	JAV39319.1	ACLY	ATP-citrate synthase	3306	SAMN06208851
GFFV01000627	JAV39318.1	LRIG1	leucine-rich repeats and immunoglobulin-like domains protein 1 precursor	3312	SAMN06208851
GFFV01000628	JAV39317.1	KIF1C	kinesin-like protein KIF1C	3309	SAMN06208851
GFFV01000629	JAV39316.1	ITGA5	integrin alpha-5	3300	SAMN06208851
GFFV01000630	JAV39315.1	PHF2	lysine-specific demethylase PHF2	3303	SAMN06208851
GFFV01000631	JAV39314.1	KANSL1	KAT8 regulatory NSL complex subunit 1	3309	SAMN06208851
GFFV01000632	JAV39313.1	SMC6	structural maintenance of chromosomes protein 6	3294	SAMN06208851
GFFV01000633	JAV39312.1	LOC105988961	multiple PDZ domain protein-like protein	3297	SAMN06208851
GFFV01000634	JAV39311.1	SECISBP2L	selenocysteine insertion sequence-binding protein 2-like protein	3300	SAMN06208851
GFFV01000635	JAV39310.1	ELMSAN1	ELM2 and SANT domain-containing protein 1	3306	SAMN06208851
GFFV01000636	JAV39309.1	PHKB	phosphorylase b kinase regulatory subunit beta	3282	SAMN06208851
GFFV01000637	JAV39308.1	CEP126	centrosomal protein of 126 kDa	3297	SAMN06208851
GFFV01000638	JAV39307.1	MKL2	MKL/myocardin-like protein 2	3291	SAMN06208851
GFFV01000639	JAV39306.1	LIFR	leukemia inhibitory factor receptor	3288	SAMN06208851
GFFV01000640	JAV39305.1	ADCY2	adenylate cyclase type 2	3273	SAMN06208851
GFFV01000641	JAV39304.1	PLCL1	inactive phospholipase C-like protein 1	3294	SAMN06208851
GFFV01000642	JAV39303.1	TMF1	TATA element modulatory factor	3282	SAMN06208851
GFFV01000643	JAV39302.1	WWC3	protein WWC3	3273	SAMN06208851
GFFV01000644	JAV39301.1	USPL1	SUMO-specific isopeptidase USPL1	3285	SAMN06208851
GFFV01000645	JAV39300.1	PDGFRA	platelet-derived growth factor receptor alpha	3270	SAMN06208851
GFFV01000646	JAV39299.1	DLC1	rho GTPase-activating protein 7	3273	SAMN06208851
GFFV01000647	JAV39298.1	SYNPO2	synaptopodin-2	3279	SAMN06208851
GFFV01000648	JAV39297.1	PIGO	GPI ethanolamine phosphate transferase 3	3273	SAMN06208851
GFFV01000649	JAV39296.1	SLC12A4	solute carrier family 12 member 4	3258	SAMN06208851
GFFV01000650	JAV39295.1	ZBTB40	zinc finger and BTB domain-containing protein 40	3258	SAMN06208851
GFFV01000651	JAV39294.1	CAPN15	calpain-15	3261	SAMN06208851
GFFV01000652	JAV39293.1	USP28	ubiquitin carboxyl-terminal hydrolase 28	3240	SAMN06208851
GFFV01000653	JAV39292.1	NEMF	nuclear export mediator factor Nemf	3231	SAMN06208851
GFFV01000654	JAV39291.1	CARD6	caspase recruitment domain-containing protein 6	3261	SAMN06208851
GFFV01000655	JAV39290.1	TNK2	activated CDC42 kinase 1	3246	SAMN06208851
GFFV01000656	JAV39289.1	STK11IP	serine/threonine-protein kinase 11-interacting protein	3237	SAMN06208851
GFFV01000657	JAV39288.1	ANKRD52	serine/threonine-protein phosphatase 6 regulatory ankyrin repeat subunit C	3231	SAMN06208851
GFFV01000658	JAV39287.1	PLD1	phospholipase D1	3222	SAMN06208851
GFFV01000659	JAV39286.1	FAM214A	protein FAM214A	3231	SAMN06208851
GFFV01000660	JAV39285.1	XPO1	exportin-1	3216	SAMN06208851
GFFV01000661	JAV39284.1	RNF31	E3 ubiquitin-protein ligase RNF31	3207	SAMN06208851
GFFV01000662	JAV39283.1	PIK3CA	phosphatidylinositol 4,5-bisphosphate 3-kinase catalytic subunit alpha	3207	SAMN06208851
GFFV01000663	JAV39282.1	ADAMTSL4	ADAMTS-like protein 4	3210	SAMN06208851
GFFV01000664	JAV39281.1	HDAC4	histone deacetylase 4	3189	SAMN06208851
GFFV01000665	JAV39280.1	NFATC3	nuclear factor of activated T-cells, cytoplasmic 3	3204	SAMN06208851
GFFV01000666	JAV39279.1	NPR1	atrial natriuretic peptide receptor 1	3192	SAMN06208851
GFFV01000667	JAV39278.1	DAB2IP	disabled 2-interacting protein	3198	SAMN06208851
GFFV01000668	JAV39277.1	KDM4A	lysine-specific demethylase 4A	3189	SAMN06208851
GFFV01000669	JAV39276.1	4931406P16RIK	uncharacterized protein KIAA0355	3195	SAMN06208851
GFFV01000670	JAV39275.1	ZBED6CL	ZBED6 C-terminal-like protein	3207	SAMN06208851
GFFV01000671	JAV39274.1	RBM27	RNA-binding protein 27	3186	SAMN06208851
GFFV01000672	JAV39273.1	LUZP1	leucine zipper protein 1	3204	SAMN06208851
GFFV01000673	JAV39272.1	LRIG2	leucine-rich repeats and immunoglobulin-like domains protein 2	3186	SAMN06208851
GFFV01000674	JAV39271.1	AP4E1	AP-4 complex subunit epsilon-1	3183	SAMN06208851
GFFV01000675	JAV39270.1	ACAD10	acyl-CoA dehydrogenase family member 10	3180	SAMN06208851
GFFV01000676	JAV39269.1	ATP10A	putative phospholipid-transporting ATPase VA	3183	SAMN06208851
GFFV01000677	JAV39268.1	RPS6KC1	ribosomal protein S6 kinase delta-1	3183	SAMN06208851
GFFV01000678	JAV39267.1	DAAM1	disheveled-associated activator of morphogenesis 1	3171	SAMN06208851
GFFV01000679	JAV39266.1	ARHGEF10L	rho guanine nucleotide exchange factor 10-like protein	3174	SAMN06208851
GFFV01000680	JAV39265.1	NFRKB	nuclear factor R kappa-B-binding protein	3174	SAMN06208851
GFFV01000681	JAV39264.1	UBA6	ubiquitin-like modifier-activating enzyme 6	3162	SAMN06208851
GFFV01000682	JAV39263.1	TCERG1	transcription elongation regulator 1	3171	SAMN06208851
GFFV01000683	JAV39262.1	4930402H24RIK	uncharacterized protein C20orf194	3159	SAMN06208851
GFFV01000684	JAV39261.1	SAP130	histone deacetylase complex subunit SAP130	3171	SAMN06208851
GFFV01000685	JAV39260.1	ANKRD28	serine/threonine-protein phosphatase 6 regulatory ankyrin repeat subunit A	3162	SAMN06208851
GFFV01000686	JAV39259.1	LOC462796	E3 SUMO-protein ligase ZNF451	3174	SAMN06208851
GFFV01000687	JAV39258.1	KDM4C	lysine-specific demethylase 4C	3165	SAMN06208851
GFFV01000688	JAV39257.1	FBF1	fas-binding factor 1	3162	SAMN06208851
GFFV01000689	JAV39256.1	DIS3L	DIS3-like exonuclease 1	3165	SAMN06208851
GFFV01000690	JAV39255.1	MBTPS1	membrane-bound transcription factor site-1 protease	3159	SAMN06208851
GFFV01000691	JAV39254.1	ZBTB21	zinc finger and BTB domain-containing protein 21	3180	SAMN06208851
GFFV01000692	JAV39253.1	HERC3	putative E3 ubiquitin-protein ligase HERC3	3153	SAMN06208851
GFFV01000693	JAV39252.1	HERC4	putative E3 ubiquitin-protein ligase HERC4	3150	SAMN06208851
GFFV01000694	JAV39251.1	FARP1	FERM, RhoGEF and pleckstrin domain-containing protein 1	3147	SAMN06208851
GFFV01000695	JAV39250.1	ZBTB11	zinc finger and BTB domain containing 11	3162	SAMN06208851
GFFV01000696	JAV39249.1	ULK1	serine/threonine-protein kinase ULK1	3144	SAMN06208851
GFFV01000697	JAV39248.1	SUGP2	SURP and G-patch domain-containing protein 2	3162	SAMN06208851
GFFV01000698	JAV39247.1	SUPT16	FACT complex subunit SPT16	3144	SAMN06208851
GFFV01000699	JAV39246.1	MECOM	MDS1 and EVI1 complex locus protein EVI1	3156	SAMN06208851
GFFV01000700	JAV39245.1	ITGA3	integrin alpha-3	3144	SAMN06208851
GFFV01000701	JAV39244.1	MYO1C	unconventional myosin-Ic	3135	SAMN06208851
GFFV01000702	JAV39243.1	PKP4	plakophilin-4	3144	SAMN06208851
GFFV01000703	JAV39242.1	PDZRN3	E3 ubiquitin-protein ligase PDZRN3	3147	SAMN06208851
GFFV01000704	JAV39241.1	DCLRE1A	DNA cross-link repair 1A protein	3147	SAMN06208851
GFFV01000705	JAV39240.1	DHX16	DEAH (Asp-Glu-Ala-His) box polypeptide 16	3135	SAMN06208851
GFFV01000706	JAV39239.1	SMARCA1	putative global transcription activator SNF2L1	3126	SAMN06208851
GFFV01000707	JAV39238.1	SSH1	protein phosphatase Slingshot 1	3135	SAMN06208851
GFFV01000708	JAV39237.1	DAGLA	sn1-specific diacylglycerol lipase alpha	3129	SAMN06208851
GFFV01000709	JAV39236.1	MAP1S	microtubule-associated protein 1S	3141	SAMN06208851
GFFV01000710	JAV39235.1	R3HDM2	R3H domain-containing protein 2	3123	SAMN06208851
GFFV01000711	JAV39234.1	HIP1	huntingtin-interacting protein 1	3114	SAMN06208851
GFFV01000712	JAV39233.1	DENND1A	DENN domain-containing protein 1A	3123	SAMN06208851
GFFV01000713	JAV39232.1	OGDH	2-oxoglutarate dehydrogenase, mitochondrial	3117	SAMN06208851
GFFV01000714	JAV39231.1	USP48	ubiquitin carboxyl-terminal hydrolase 48	3111	SAMN06208851
GFFV01000715	JAV39230.1	USP38	ubiquitin carboxyl-terminal hydrolase 38	3129	SAMN06208851
GFFV01000716	JAV39229.1	ULK2	serine/threonine-protein kinase ULK2	3111	SAMN06208851
GFFV01000717	JAV39228.1	KDM3A	lysine-specific demethylase 3A	3120	SAMN06208851
GFFV01000718	JAV39227.1	GIGYF1	PERQ amino acid-rich with GYF domain-containing protein 1	3114	SAMN06208851
GFFV01000719	JAV39226.1	PITRM1	presequence protease, mitochondrial precursor	3111	SAMN06208851
GFFV01000720	JAV39225.1	ITGA9	integrin alpha 9	3108	SAMN06208851
GFFV01000721	JAV39224.1	HEATR6	HEAT repeat-containing protein 6	3117	SAMN06208851
GFFV01000722	JAV39223.1	MFHAS1	malignant fibrous histiocytoma-amplified sequence 1	3129	SAMN06208851
GFFV01000723	JAV39222.1	CRIM1	cysteine-rich motor neuron 1 protein precursor	3114	SAMN06208851
GFFV01000724	JAV39221.1	ATP9A	putative phospholipid-transporting ATPase IIA	3099	SAMN06208851
GFFV01000725	JAV39220.1	BMPR2	bone morphogenetic protein receptor type-2 precursor	3114	SAMN06208851
GFFV01000726	JAV39219.1	GOLGA2	Golgin subfamily A member 2	3099	SAMN06208851
GFFV01000727	JAV39218.1	FAM184A	protein FAM184A	3105	SAMN06208851
GFFV01000728	JAV39217.1	SENP6	sentrin-specific protease 6	3102	SAMN06208851
GFFV01000729	JAV39216.1	FAM184B	protein FAM184B	3105	SAMN06208851
GFFV01000730	JAV39215.1	MORC2A	MORC family CW-type zinc finger protein 2A	3096	SAMN06208851
GFFV01000731	JAV39214.1	PCDH1	protocadherin-1 precursor	3117	SAMN06208851
GFFV01000732	JAV39213.1	COL6A1	collagen alpha-1(VI) chain precursor	3084	SAMN06208851
GFFV01000733	JAV39212.1	U2SURP	U2 snRNP-associated SURP motif-containing protein	3090	SAMN06208851
GFFV01000734	JAV39211.1	FAM160A1	protein FAM160A1	3099	SAMN06208851
GFFV01000735	JAV39210.1	NAT10	N-acetyltransferase 10	3081	SAMN06208851
GFFV01000736	JAV39209.1	PLEKHM2	pleckstriny domain-containing family M member 2	3084	SAMN06208851
GFFV01000737	JAV39208.1	RASA1	RAS p21 protein activator 1	3078	SAMN06208851
GFFV01000738	JAV39207.1	MBD6	methyl-CpG-binding domain protein 6	3090	SAMN06208851
GFFV01000739	JAV39206.1	TSHZ2	teashirt 2	3099	SAMN06208851
GFFV01000740	JAV39205.1	DPYD	dihydropyrimidine dehydrogenase [NADP(+)]	3075	SAMN06208851
GFFV01000741	JAV39204.1	ABTB2	ankyrin repeat and BTB/POZ domain-containing protein 2	3078	SAMN06208851
GFFV01000742	JAV39203.1	ARHGEF18	rho guanine nucleotide exchange factor 18	3075	SAMN06208851
GFFV01000743	JAV39202.1	CPED1	cadherin-like and PC-esterase domain-containing protein 1	3072	SAMN06208851
GFFV01000744	JAV39201.1	COL6A2	collagen alpha-2(VI) chain	3066	SAMN06208851
GFFV01000745	JAV39200.1	SCUBE3	signal peptide, CUB and EGF-like domain-containing protein 3	3069	SAMN06208851
GFFV01000746	JAV39199.1	DENND3	DENN domain-containing protein 3	3072	SAMN06208851
GFFV01000747	JAV39198.1	MPRIP	myosin phosphatase Rho-interacting protein	3066	SAMN06208851
GFFV01000748	JAV39197.1	CARD10	caspase recruitment domain-containing protein 10	3069	SAMN06208851
GFFV01000749	JAV39196.1	OBSL1	obscurin-like protein 1	3078	SAMN06208851
GFFV01000750	JAV39195.1	ATP1A2	sodium/potassium-transporting ATPase subunit alpha-2 precursor	3063	SAMN06208851
GFFV01000751	JAV39194.1	IDE	insulin-degrading enzyme	3060	SAMN06208851
GFFV01000752	JAV39193.1	ATXN2	ataxin-2	3060	SAMN06208851
GFFV01000753	JAV39192.1	ATP1A3	sodium/potassium-transporting ATPase subunit alpha-3	3060	SAMN06208851
GFFV01000754	JAV39191.1	OPA1	dynamin-like 120 kDa protein, mitochondrial	3048	SAMN06208851
GFFV01000755	JAV39190.1	HIRA	protein HIRA	3051	SAMN06208851
GFFV01000756	JAV39189.1	SMG5	protein SMG5	3054	SAMN06208851
GFFV01000757	JAV39188.1	ATG2B	autophagy-related protein 2 B	3051	SAMN06208851
GFFV01000758	JAV39187.1	SEMA6D	semaphorin-6D	3054	SAMN06208851
GFFV01000759	JAV39186.1	STARD8	stAR-related lipid transfer protein 8	3060	SAMN06208851
GFFV01000760	JAV39185.1	PPARGC1B	peroxisome proliferator-activated receptor gamma coactivator 1-beta	3057	SAMN06208851
GFFV01000761	JAV39184.1	MAML1	mastermind-like protein 1	3060	SAMN06208851
GFFV01000762	JAV39183.1	LIG3	DNA ligase 3	3045	SAMN06208851
GFFV01000763	JAV39182.1	INTS5	integrator complex subunit 5	3060	SAMN06208851
GFFV01000764	JAV39181.1	IARS2	isoleucine--tRNA ligase, mitochondrial precursor	3039	SAMN06208851
GFFV01000765	JAV39180.1	ANAPC1	anaphase-promoting complex subunit 1	3036	SAMN06208851
GFFV01000766	JAV39179.1	PROB1	uncharacterized protein C5orf65	3060	SAMN06208851
GFFV01000767	JAV39178.1	ZNF445	zinc finger protein 445	3054	SAMN06208851
GFFV01000768	JAV39177.1	ANKFY1	rabankyrin-5	3036	SAMN06208851
GFFV01000769	JAV39176.1	OFD1	oral-facial-digital syndrome 1 protein	3033	SAMN06208851
GFFV01000770	JAV39175.1	GART	trifunctional purine biosynthetic protein adenosine-3	3033	SAMN06208851
GFFV01000771	JAV39174.1	TRP53BP1	tumor suppressor p53-binding protein 1	3039	SAMN06208851
GFFV01000772	JAV39173.1	PLEKHA5	pleckstriny domain-containing family A member 5	3024	SAMN06208851
GFFV01000773	JAV39172.1	MIB1	E3 ubiquitin-protein ligase MIB1	3021	SAMN06208851
GFFV01000774	JAV39171.1	USP7	ubiquitin carboxyl-terminal hydrolase 7	3012	SAMN06208851
GFFV01000775	JAV39170.1	PHF20	PHD finger protein 20	3024	SAMN06208851
GFFV01000776	JAV39169.1	TBC1D31	TBC1 domain family member 31	3012	SAMN06208851
GFFV01000777	JAV39168.1	MOV10	putative helicase MOV-10	3012	SAMN06208851
GFFV01000778	JAV39167.1	PHF12	PHD finger protein 12	3015	SAMN06208851
GFFV01000779	JAV39166.1	ATP2A1	sarcoplasmic/endoplasmic reticulum calcium ATPase 1	3006	SAMN06208851
GFFV01000780	JAV39165.1	CDKL5	cyclin-dependent kinase-like 5	3009	SAMN06208851
GFFV01000781	JAV39164.1	TAOK1	serine/threonine-protein kinase TAO1	3006	SAMN06208851
GFFV01000782	JAV39163.1	HYOU1	hypoxia up-regulated protein 1 precursor	3000	SAMN06208851
GFFV01000783	JAV39162.1	SEC23IP	SEC23-interacting protein	3006	SAMN06208851
GFFV01000784	JAV39161.1	RNF111	E3 ubiquitin-protein ligase Arkadia	3006	SAMN06208851
GFFV01000785	JAV39160.1	LOC102906856	dedicator of cytokinesis protein 4-like protein	2991	SAMN06208851
GFFV01000786	JAV39159.1	INTS8	integrator complex subunit 8	2988	SAMN06208851
GFFV01000787	JAV39158.1	PPP1R12B	protein phosphatase 1 regulatory subunit 12B	2991	SAMN06208851
GFFV01000788	JAV39157.1	EPB4.1L2	band 4.1-like protein 2	2997	SAMN06208851
GFFV01000789	JAV39156.1	EMC1	ER membrane protein complex subunit 1	2988	SAMN06208851
GFFV01000790	JAV39155.1	MED24	mediator of RNA polymerase II transcription subunit 24	2985	SAMN06208851
GFFV01000791	JAV39154.1	IFT172	intraflagellar transport protein 172	2979	SAMN06208851
GFFV01000792	JAV39153.1	AGL	glycogen debranching enzyme	2985	SAMN06208851
GFFV01000793	JAV39152.1	PHC3	polyhomeotic-like protein 3	2988	SAMN06208851
GFFV01000794	JAV39151.1	RABGAP1L	rab GTPase-activating protein 1-like protein	2976	SAMN06208851
GFFV01000795	JAV39150.1	LOC107147615	zinc finger protein 462	2991	SAMN06208851
GFFV01000796	JAV39149.1	CEP120	centrosomal protein of 120 kDa	2964	SAMN06208851
GFFV01000797	JAV39148.1	SNX19	sorting nexin-19	2973	SAMN06208851
GFFV01000798	JAV39147.1	EPHB4	ephrin type-B receptor 4	2964	SAMN06208851
GFFV01000799	JAV39146.1	AARS2	alanine--tRNA ligase, mitochondrial precursor	2958	SAMN06208851
GFFV01000800	JAV39145.1	CCP110	centriolar coiled-coil protein of 110 kDa	2964	SAMN06208851
GFFV01000801	JAV39144.1	WDR59	WD repeat-containing protein 59	2949	SAMN06208851
GFFV01000802	JAV39143.1	PKN2	serine/threonine-protein kinase N2	2952	SAMN06208851
GFFV01000803	JAV39142.1	USP37	ubiquitin carboxyl-terminal hydrolase 37	2949	SAMN06208851
GFFV01000804	JAV39141.1	USP15	ubiquitin carboxyl-terminal hydrolase 15	2946	SAMN06208851
GFFV01000805	JAV39140.1	A230046K03RIK	WASH complex subunit 7	2943	SAMN06208851
GFFV01000806	JAV39139.1	ZC3H7B	zinc finger CCCH domain-containing protein 7B	2946	SAMN06208851
GFFV01000807	JAV39138.1	FRMD4B	FERM domain-containing protein 4B	2946	SAMN06208851
GFFV01000808	JAV39137.1	MIB2	E3 ubiquitin-protein ligase MIB2	2949	SAMN06208851
GFFV01000809	JAV39136.1	ERCC6L2	DNA excision repair protein ERCC-6-like 2	2955	SAMN06208851
GFFV01000810	JAV39135.1	ZMIZ1	zinc finger MIZ domain-containing protein 1	2943	SAMN06208851
GFFV01000811	JAV39134.1	IPO11	importin-11	2934	SAMN06208851
GFFV01000812	JAV39133.1	AP2A1	AP-2 complex subunit alpha-1	2937	SAMN06208851
GFFV01000813	JAV39132.1	LOC102918388	dedicator of cytokinesis protein 4	2934	SAMN06208851
GFFV01000814	JAV39131.1	ERN1	serine/threonine-protein kinase/endoribonuclease IRE1	2937	SAMN06208851
GFFV01000815	JAV39130.1	SYNPO2L	synaptopodin 2-like protein	2955	SAMN06208851
GFFV01000816	JAV39129.1	GAA	lysosomal alpha-glucosidase	2940	SAMN06208851
GFFV01000817	JAV39128.1	SNX14	sorting nexin-14	2928	SAMN06208851
GFFV01000818	JAV39127.1	RECQL5	ATP-dependent DNA helicase Q5	2937	SAMN06208851
GFFV01000819	JAV39126.1	PRPF40A	pre-mRNA-processing factor 40 A	2928	SAMN06208851
GFFV01000820	JAV39125.1	SPECC1	cytospin-B	2940	SAMN06208851
GFFV01000821	JAV39124.1	ICE2	little elongation complex subunit 2	2937	SAMN06208851
GFFV01000822	JAV39123.1	IGHMBP2	DNA-binding protein SMUBP-2	2937	SAMN06208851
GFFV01000823	JAV39122.1	ZNF280D	zinc finger protein 280D	2931	SAMN06208851
GFFV01000824	JAV39121.1	OSMR	oncostatin-M-specific receptor subunit beta	2934	SAMN06208851
GFFV01000825	JAV39120.1	EPHA2	ephrin type-A receptor 2	2931	SAMN06208851
GFFV01000826	JAV39119.1	RNF20	E3 ubiquitin-protein ligase BRE1A	2928	SAMN06208851
GFFV01000827	JAV39118.1	USO1	general vesicular transport factor p115	2922	SAMN06208851
GFFV01000828	JAV39117.1	NEK9	serine/threonine-protein kinase Nek9	2925	SAMN06208851
GFFV01000829	JAV39116.1	EFTUD2	116 kDa U5 small nuclear ribonucleoprotein component	2919	SAMN06208851
GFFV01000830	JAV39115.1	CTDP1	RNA polymerase II subunit A C-terminal domain phosphatase	2931	SAMN06208851
GFFV01000831	JAV39114.1	EXOC4	exocyst complex component 4	2925	SAMN06208851
GFFV01000832	JAV39113.1	SYNE3	nesprin-3	2925	SAMN06208851
GFFV01000833	JAV39112.1	ZBED6	zinc finger BED domain-containing protein 6	2940	SAMN06208851
GFFV01000834	JAV39111.1	ARHGEF2	rho guanine nucleotide exchange factor 2	2919	SAMN06208851
GFFV01000835	JAV39110.1	CSE1L	exportin-2	2916	SAMN06208851
GFFV01000836	JAV39109.1	PPP1R12A	protein phosphatase 1 regulatory subunit 12A	2916	SAMN06208851
GFFV01000837	JAV39108.1	FBXO18	F-box only protein 18	2919	SAMN06208851
GFFV01000838	JAV39107.1	MICAL2	protein-methionine sulfoxide oxidase MICAL2	2910	SAMN06208851
GFFV01000839	JAV39106.1	ZNF512B	zinc finger protein 512B	2910	SAMN06208851
GFFV01000840	JAV39105.1	DENND5B	DENN domain-containing protein 5B	2907	SAMN06208851
GFFV01000841	JAV39104.1	CCDC132	coiled-coil domain-containing protein 132	2895	SAMN06208851
GFFV01000842	JAV39103.1	1700021K19RIK	run domain Beclin-1 interacting and cysteine-rich containing protein	2898	SAMN06208851
GFFV01000843	JAV39102.1	USP4	ubiquitin carboxyl-terminal hydrolase 4	2895	SAMN06208851
GFFV01000844	JAV39101.1	RBM19	putative RNA-binding protein 19	2892	SAMN06208851
GFFV01000845	JAV39100.1	INTS7	integrator complex subunit 7	2895	SAMN06208851
GFFV01000846	JAV39099.1	IREB2	iron-responsive element-binding protein 2	2892	SAMN06208851
GFFV01000847	JAV39098.1	SEMA6C	semaphorin-6C	2895	SAMN06208851
GFFV01000848	JAV39097.1	4933427D14RIK	uncharacterized protein KIAA0753	2895	SAMN06208851
GFFV01000849	JAV39096.1	IPO13	importin-13	2892	SAMN06208851
GFFV01000850	JAV39095.1	GTF2I	general transcription factor II-I	2874	SAMN06208851
GFFV01000851	JAV39094.1	ANKLE2	ankyrin repeat and LEM domain-containing protein 2	2892	SAMN06208851
GFFV01000852	JAV39093.1	LONP1	lon protease, mitochondrial precursor	2886	SAMN06208851
GFFV01000853	JAV39092.1	RBM12	RNA-binding protein 12	2901	SAMN06208851
GFFV01000854	JAV39091.1	DIS3	exosome complex exonuclease RRP44	2877	SAMN06208851
GFFV01000855	JAV39090.1	SNX13	sorting nexin-13	2874	SAMN06208851
GFFV01000856	JAV39089.1	EPHB3	ephrin type-B receptor 3	2880	SAMN06208851
GFFV01000857	JAV39088.1	ADAMTS1	A disintegrin and metalloproteinase with thrombospondin motifs 1 precursor	2886	SAMN06208851
GFFV01000858	JAV39087.1	RBM15	RNA binding motif protein 15	2892	SAMN06208851
GFFV01000859	JAV39086.1	SCUBE2	signal peptide, CUB and EGF-like domain-containing protein 2	2871	SAMN06208851
GFFV01000860	JAV39085.1	XYLT1	xylosyltransferase 1 precursor	2880	SAMN06208851
GFFV01000861	JAV39084.1	MATN2	matrilin-2	2874	SAMN06208851
GFFV01000862	JAV39083.1	ATXN2L	ataxin-2-like protein	2868	SAMN06208851
GFFV01000863	JAV39082.1	SH3BP4	SH3 domain-binding protein 4	2886	SAMN06208851
GFFV01000864	JAV39081.1	ADCY4	adenylate cyclase type 4	2865	SAMN06208851
GFFV01000865	JAV39080.1	PSMD1	26S proteasome non-ATPase regulatory subunit 1	2862	SAMN06208851
GFFV01000866	JAV39079.1	COPB1	coatomer subunit beta	2862	SAMN06208851
GFFV01000867	JAV39078.1	FBXO10	F-box only protein 10	2871	SAMN06208851
GFFV01000868	JAV39077.1	BRD8	bromodomain-containing protein 8	2859	SAMN06208851
GFFV01000869	JAV39076.1	CYLD	ubiquitin carboxyl-terminal hydrolase CYLD	2862	SAMN06208851
GFFV01000870	JAV39075.1	AP2B1	AP-2 complex subunit beta	2856	SAMN06208851
GFFV01000871	JAV39074.1	DCAF6	DDB1- and CUL4-associated factor 6	2856	SAMN06208851
GFFV01000872	JAV39073.1	LGR4	leucine-rich repeat-containing G-protein coupled receptor 4 precursor	2856	SAMN06208851
GFFV01000873	JAV39072.1	BRD1	bromodomain-containing protein 1	2865	SAMN06208851
GFFV01000874	JAV39071.1	NOD1	nucleotide-binding oligomerization domain-containing protein 1	2862	SAMN06208851
GFFV01000875	JAV39070.1	AP1B1	AP-1 complex subunit beta-1	2850	SAMN06208851
GFFV01000876	JAV39069.1	BICC1	protein bicaudal C 1	2850	SAMN06208851
GFFV01000877	JAV39068.1	ZHX3	zinc fingers and homeoboxes protein 3	2868	SAMN06208851
GFFV01000878	JAV39067.1	ZCCHC14	zinc finger CCHC domain-containing protein 14	2856	SAMN06208851
GFFV01000879	JAV39066.1	ITIH5	inter-alpha-trypsin inhibitor heavy chain H5 precursor	2853	SAMN06208851
GFFV01000880	JAV39065.1	SFSWAP	splicing factor, suppressor of white-apricot	2847	SAMN06208851
GFFV01000881	JAV39064.1	SENP7	sentrin-specific protease 7	2841	SAMN06208851
GFFV01000882	JAV39063.1	CHRD	chordin	2838	SAMN06208851
GFFV01000883	JAV39062.1	MAP3K10	mitogen-activated protein kinase kinase kinase 10	2850	SAMN06208851
GFFV01000884	JAV39061.1	CCDC80	coiled-coil domain-containing protein 80	2853	SAMN06208851
GFFV01000885	JAV39060.1	PCNX4	pecanex-like protein 4	2850	SAMN06208851
GFFV01000886	JAV39059.1	LOC107152649	RNA-binding protein 12-like protein	2856	SAMN06208851
GFFV01000887	JAV39058.1	ZC3H18	zinc finger CCCH domain-containing protein 18	2841	SAMN06208851
GFFV01000888	JAV39057.1	CCDC66	coiled-coil domain-containing protein 66	2838	SAMN06208851
GFFV01000889	JAV39056.1	UNC5B	netrin receptor UNC5B precursor	2838	SAMN06208851
GFFV01000890	JAV39055.1	KDM7A	lysine-specific demethylase 7A	2829	SAMN06208851
GFFV01000891	JAV39054.1	ZFP507	zinc finger protein 507	2844	SAMN06208851
GFFV01000892	JAV39053.1	AP2A2	AP-2 complex subunit alpha-2	2826	SAMN06208851
GFFV01000893	JAV39052.1	MARS	methionine--tRNA ligase, cytoplasmic	2826	SAMN06208851
GFFV01000894	JAV39051.1	CC2D1A	coiled-coil and C2 domain-containing protein 1A	2817	SAMN06208851
GFFV01000895	JAV39050.1	PKN1	serine/threonine-protein kinase N1	2820	SAMN06208851
GFFV01000896	JAV39049.1	CDAN1	codanin-1	2817	SAMN06208851
GFFV01000897	JAV39048.1	OSBPL6	oxysterol-binding protein-related protein 6	2811	SAMN06208851
GFFV01000898	JAV39047.1	MTHFD1	C-1-tetrahydrofolate synthase, cytoplasmic	2808	SAMN06208851
GFFV01000899	JAV39046.1	CTNND1	catenin delta-1	2814	SAMN06208851
GFFV01000900	JAV39045.1	EDEM3	ER degradation-enhancing alpha-mannosidase-like protein 3 precursor	2805	SAMN06208851
GFFV01000901	JAV39044.1	ENPP2	ectonucleotide pyrophosphatase/phosphodiesterase family member 2	2799	SAMN06208851
GFFV01000902	JAV39043.1	MSH2	DNA mismatch repair protein Msh2	2805	SAMN06208851
GFFV01000903	JAV39042.1	SCYL2	SCY1-like protein 2	2802	SAMN06208851
GFFV01000904	JAV39041.1	RB1	retinoblastoma-associated protein	2793	SAMN06208851
GFFV01000905	JAV39040.1	GPATCH1	G patch domain-containing protein 1	2799	SAMN06208851
GFFV01000906	JAV39039.1	ZFP839	zinc finger protein 839	2811	SAMN06208851
GFFV01000907	JAV39038.1	EXTL3	exostosin-like 3	2811	SAMN06208851
GFFV01000908	JAV39037.1	FAM129A	protein Niban	2802	SAMN06208851
GFFV01000909	JAV39036.1	DDX42	ATP-dependent RNA helicase DDX42	2796	SAMN06208851
GFFV01000910	JAV39035.1	ARVCF	armadillo repeat protein deleted in velo-cardio-facial syndrome	2796	SAMN06208851
GFFV01000911	JAV39034.1	LOC102014736	SWI/SNF-related matrix-associated actin-dependent regulator of chromatin subfamily A containing DEAD/H box 1	2799	SAMN06208851
GFFV01000912	JAV39033.1	BCAS3	breast carcinoma-amplified sequence 3	2787	SAMN06208851
GFFV01000913	JAV39032.1	ERAP1	endoplasmic reticulum aminopeptidase 1	2793	SAMN06208851
GFFV01000914	JAV39031.1	UNC45A	protein unc-45 A	2790	SAMN06208851
GFFV01000915	JAV39030.1	UNC45B	protein unc-45 B	2790	SAMN06208851
GFFV01000916	JAV39029.1	PCDHGC3	protocadherin gamma subfamily C, 3 precursor	2805	SAMN06208851
GFFV01000917	JAV39028.1	DSTYK	dual serine/threonine and tyrosine protein kinase	2796	SAMN06208851
GFFV01000918	JAV39027.1	AASS	alpha-aminoadipic semialdehyde synthase, mitochondrial	2781	SAMN06208851
GFFV01000919	JAV39026.1	TEX10	testis-expressed sequence 10 protein	2790	SAMN06208851
GFFV01000920	JAV39025.1	INPP4B	type II inositol 3,4-bisphosphate 4-phosphatase	2781	SAMN06208851
GFFV01000921	JAV39024.1	TAF3	transcription initiation factor TFIID subunit 3	2796	SAMN06208851
GFFV01000922	JAV39023.1	EXOC2	exocyst complex component 2	2775	SAMN06208851
GFFV01000923	JAV39022.1	ATXN7	ataxin-7	2790	SAMN06208851
GFFV01000924	JAV39021.1	CEP104	centrosomal protein of 104 kDa	2781	SAMN06208851
GFFV01000925	JAV39020.1	ADAMTS5	A disintegrin and metalloproteinase with thrombospondin motifs 5	2793	SAMN06208851
GFFV01000926	JAV39019.1	LPIN1	phosphatidate phosphatase LPIN1	2781	SAMN06208851
GFFV01000927	JAV39018.1	RNF216	E3 ubiquitin-protein ligase RNF216	2784	SAMN06208851
GFFV01000928	JAV39017.1	ATP8B1	phospholipid-transporting ATPase IC	2778	SAMN06208851
GFFV01000929	JAV39016.1	SIK2	serine/threonine-protein kinase SIK2	2784	SAMN06208851
GFFV01000930	JAV39015.1	IQSEC1	IQ motif and SEC7 domain-containing protein 1	2784	SAMN06208851
GFFV01000931	JAV39014.1	PDE2A	cGMP-dependent 3',5'-cyclic phosphodiesterase	2766	SAMN06208851
GFFV01000932	JAV39013.1	ZC3H6	zinc finger CCCH domain-containing protein 6	2790	SAMN06208851
GFFV01000933	JAV39012.1	PHF8	histone lysine demethylase PHF8	2772	SAMN06208851
GFFV01000934	JAV39011.1	PMS1	PMS1 protein 1	2778	SAMN06208851
GFFV01000935	JAV39010.1	RBL2	retinoblastoma-like protein 2	2772	SAMN06208851
GFFV01000936	JAV39009.1	USP11	ubiquitin carboxyl-terminal hydrolase 11	2766	SAMN06208851
GFFV01000937	JAV39008.1	NRP1	neuropilin-1	2766	SAMN06208851
GFFV01000938	JAV39007.1	INO80D	INO80 complex subunit D	2769	SAMN06208851
GFFV01000939	JAV39006.1	MMRN2	multimerin-2 precursor	2769	SAMN06208851
GFFV01000940	JAV39005.1	CHERP	calcium homeostasis endoplasmic reticulum protein	2757	SAMN06208851
GFFV01000941	JAV39004.1	ZMIZ2	zinc finger MIZ domain-containing protein 2	2757	SAMN06208851
GFFV01000942	JAV39003.1	NAA15	N-alpha-acetyltransferase 15, NatA auxiliary subunit	2754	SAMN06208851
GFFV01000943	JAV39002.1	ENPP1	ectonucleotide pyrophosphatase/phosphodiesterase family member 1	2748	SAMN06208851
GFFV01000944	JAV39001.1	PAXBP1	PAX3- and PAX7-binding protein 1	2754	SAMN06208851
GFFV01000945	JAV39000.1	HK1	hexokinase-1	2751	SAMN06208851
GFFV01000946	JAV38999.1	ERCC4	DNA repair endonuclease XPF	2757	SAMN06208851
GFFV01000947	JAV38998.1	MGEA5	protein O-GlcNAcase	2751	SAMN06208851
GFFV01000948	JAV38997.1	PTPN3	tyrosine-protein phosphatase non-receptor type 3	2742	SAMN06208851
GFFV01000949	JAV38996.1	SNCAIP	synphilin-1	2757	SAMN06208851
GFFV01000950	JAV38995.1	DDR1	epithelial discoidin domain-containing receptor 1	2748	SAMN06208851
GFFV01000951	JAV38994.1	LOC102919311	bcl-2-associated transcription factor 1-like protein	2763	SAMN06208851
GFFV01000952	JAV38993.1	TRAK2	trafficking kinesin-binding protein 2	2748	SAMN06208851
GFFV01000953	JAV38992.1	ZSWIM6	zinc finger SWIM domain-containing protein 6	2745	SAMN06208851
GFFV01000954	JAV38991.1	CBL	E3 ubiquitin-protein ligase CBL	2742	SAMN06208851
GFFV01000955	JAV38990.1	MARCH6	E3 ubiquitin-protein ligase MARCH6	2730	SAMN06208851
GFFV01000956	JAV38989.1	NFXL1	NF-X1-type zinc finger protein NFXL1	2730	SAMN06208851
GFFV01000957	JAV38988.1	BC055324	uncharacterized protein C1orf112	2727	SAMN06208851
GFFV01000958	JAV38987.1	ZCCHC2	zinc finger CCHC domain-containing protein 2	2736	SAMN06208851
GFFV01000959	JAV38986.1	PSMD2	26S proteasome non-ATPase regulatory subunit 2	2727	SAMN06208851
GFFV01000960	JAV38985.1	FIG4	polyphosphoinositide phosphatase	2724	SAMN06208851
GFFV01000961	JAV38984.1	CWC22	pre-mRNA-splicing factor CWC22	2727	SAMN06208851
GFFV01000962	JAV38983.1	CCDC186	coiled-coil domain-containing protein 186	2730	SAMN06208851
GFFV01000963	JAV38982.1	RALGDS	ral guanine nucleotide dissociation stimulator	2727	SAMN06208851
GFFV01000964	JAV38981.1	CTNNA2	catenin alpha-2	2721	SAMN06208851
GFFV01000965	JAV38980.1	LIG4	DNA ligase 4	2736	SAMN06208851
GFFV01000966	JAV38979.1	EXOC1	exocyst complex component 1	2715	SAMN06208851
GFFV01000967	JAV38978.1	NEDD4	E3 ubiquitin-protein ligase NEDD4	2703	SAMN06208851
GFFV01000968	JAV38977.1	LARS2	putative leucine--tRNA ligase, mitochondrial	2712	SAMN06208851
GFFV01000969	JAV38976.1	ALDH1L1	cytosolic 10-formyltetrahydrofolate dehydrogenase	2709	SAMN06208851
GFFV01000970	JAV38975.1	ZBTB41	zinc finger and BTB domain-containing protein 41	2721	SAMN06208851
GFFV01000971	JAV38974.1	OCRL	inositol polyphosphate 5-phosphatase OCRL-1	2706	SAMN06208851
GFFV01000972	JAV38973.1	AFTPH	aftiphilin	2721	SAMN06208851
GFFV01000973	JAV38972.1	ZZZ3	ZZ-type zinc finger-containing protein 3	2715	SAMN06208851
GFFV01000974	JAV38971.1	ZFP532	zinc finger protein 532	2721	SAMN06208851
GFFV01000975	JAV38970.1	ACTN3	alpha-actinin-3	2703	SAMN06208851
GFFV01000976	JAV38969.1	NFKB2	nuclear factor NF-kappa-B p100 subunit	2700	SAMN06208851
GFFV01000977	JAV38968.1	ATP9B	putative phospholipid-transporting ATPase IIB	2697	SAMN06208851
GFFV01000978	JAV38967.1	CASK	peripheral plasma membrane protein CASK	2694	SAMN06208851
GFFV01000979	JAV38966.1	MATR3	matrin-3	2694	SAMN06208851
GFFV01000980	JAV38965.1	ACTN2	alpha-actinin-2	2685	SAMN06208851
GFFV01000981	JAV38964.1	CTNNA3	catenin alpha-3	2688	SAMN06208851
GFFV01000982	JAV38963.1	LARP1	la-related protein 1	2688	SAMN06208851
GFFV01000983	JAV38962.1	EPS15	epidermal growth factor receptor substrate 15	2679	SAMN06208851
GFFV01000984	JAV38961.1	PACS2	phosphofurin acidic cluster sorting protein 2	2679	SAMN06208851
GFFV01000985	JAV38960.1	KIF27	kinesin-like protein KIF27	2688	SAMN06208851
GFFV01000986	JAV38959.1	VWA7	von Willebrand factor A domain-containing protein 7 precursor	2682	SAMN06208851
GFFV01000987	JAV38958.1	PRKD3	serine/threonine-protein kinase D3	2673	SAMN06208851
GFFV01000988	JAV38957.1	CWF19L2	CWF19-like protein 2	2673	SAMN06208851
GFFV01000989	JAV38956.1	ACO1	cytoplasmic aconitate hydratase	2670	SAMN06208851
GFFV01000990	JAV38955.1	TRAK1	trafficking kinesin-binding protein 1	2676	SAMN06208851
GFFV01000991	JAV38954.1	PIK3C3	phosphatidylinositol 3-kinase catalytic subunit type 3	2664	SAMN06208851
GFFV01000992	JAV38953.1	GLTSCR1L	GLTSCR1-like protein	2679	SAMN06208851
GFFV01000993	JAV38952.1	EXOSC10	exosome component 10	2661	SAMN06208851
GFFV01000994	JAV38951.1	DIP2C	disco-interacting protein 2 C	2664	SAMN06208851
GFFV01000995	JAV38950.1	YTHDC2	putative ATP-dependent RNA helicase YTHDC2	2667	SAMN06208851
GFFV01000996	JAV38949.1	ZNF618	zinc finger protein 618	2670	SAMN06208851
GFFV01000997	JAV38948.1	DAG1	dystroglycan precursor	2682	SAMN06208851
GFFV01000998	JAV38947.1	WFS1	wolframin	2676	SAMN06208851
GFFV01000999	JAV38946.1	INTS6	integrator complex subunit 6	2661	SAMN06208851
GFFV01001000	JAV38945.1	N4BP1	NEDD4-binding protein 1	2670	SAMN06208851
GFFV01001001	JAV38944.1	FAM13B	protein FAM13B	2652	SAMN06208851
GFFV01001002	JAV38943.1	AKAP1	A-kinase anchor protein 1, mitochondrial	2661	SAMN06208851
GFFV01001003	JAV38942.1	GTF3C3	general transcription factor 3C polypeptide 3	2652	SAMN06208851
GFFV01001004	JAV38941.1	DPP8	dipeptidyl peptidase 8	2649	SAMN06208851
GFFV01001005	JAV38940.1	URGCP	up-regulator of cell proliferation	2664	SAMN06208851
GFFV01001006	JAV38939.1	NDST2	bifunctional heparan sulfate N-deacetylase/N-sulfotransferase 2	2652	SAMN06208851
GFFV01001007	JAV38938.1	NDST1	bifunctional heparan sulfate N-deacetylase/N-sulfotransferase 1	2649	SAMN06208851
GFFV01001008	JAV38937.1	TMEM245	transmembrane protein 245	2643	SAMN06208851
GFFV01001009	JAV38936.1	PDE4A	cAMP-specific 3',5'-cyclic phosphodiesterase 4A	2646	SAMN06208851
GFFV01001010	JAV38935.1	2310003H01RIK	Fanconi anemia-associated protein of 100 kDa	2652	SAMN06208851
GFFV01001011	JAV38934.1	DIS3L2	DIS3 mitotic control 2	2640	SAMN06208851
GFFV01001012	JAV38933.1	MAP4K3	mitogen-activated protein kinase kinase kinase kinase 3	2622	SAMN06208851
GFFV01001013	JAV38932.1	VPS39	vam6/Vps39-like protein	2628	SAMN06208851
GFFV01001014	JAV38931.1	NOP14	nucleolar protein 14	2634	SAMN06208851
GFFV01001015	JAV38930.1	ARHGAP42	rho GTPase-activating protein 42	2625	SAMN06208851
GFFV01001016	JAV38929.1	PDCD6IP	programmed cell death 6-interacting protein	2625	SAMN06208851
GFFV01001017	JAV38928.1	PPP6R3	serine/threonine-protein phosphatase 6 regulatory subunit 3	2619	SAMN06208851
GFFV01001018	JAV38927.1	PML	protein PML	2631	SAMN06208851
GFFV01001019	JAV38926.1	LOC102008071	uncharacterized protein C1orf112	2613	SAMN06208851
GFFV01001020	JAV38925.1	ZBTB10	zinc finger and BTB domain containing 10	2628	SAMN06208851
GFFV01001021	JAV38924.1	GANAB	neutral alpha-glucosidase AB	2610	SAMN06208851
GFFV01001022	JAV38923.1	HLTF	helicase-like transcription factor	2610	SAMN06208851
GFFV01001023	JAV38922.1	MAP4K5	mitogen-activated protein kinase kinase kinase kinase 5	2598	SAMN06208851
GFFV01001024	JAV38921.1	AP5B1	AP-5 complex subunit beta-1	2625	SAMN06208851
GFFV01001025	JAV38920.1	SULF1	extracellular sulfatase Sulf-1 precursor	2604	SAMN06208851
GFFV01001026	JAV38919.1	PRPF40B	pre-mRNA-processing factor 40 B	2598	SAMN06208851
GFFV01001027	JAV38918.1	ZHX1	zinc fingers and homeoboxes protein 1	2622	SAMN06208851
GFFV01001028	JAV38917.1	DNM2	dynamin-2	2598	SAMN06208851
GFFV01001029	JAV38916.1	COPG2	coatomer subunit gamma-2	2616	SAMN06208851
GFFV01001030	JAV38915.1	LZTR1	leucine-zipper-like transcriptional regulator 1	2598	SAMN06208851
GFFV01001031	JAV38914.1	IL17RA	interleukin-17 receptor A precursor	2604	SAMN06208851
GFFV01001032	JAV38913.1	USP13	ubiquitin carboxyl-terminal hydrolase 13	2592	SAMN06208851
GFFV01001033	JAV38912.1	KCNQ5	potassium voltage-gated channel subfamily KQT member 5	2598	SAMN06208851
GFFV01001034	JAV38911.1	ITCH	E3 ubiquitin-protein ligase Itchy	2589	SAMN06208851
GFFV01001035	JAV38910.1	AMOTL1	angiomotin-like protein 1	2601	SAMN06208851
GFFV01001036	JAV38909.1	DPP9	dipeptidyl peptidase 9	2589	SAMN06208851
GFFV01001037	JAV38908.1	SORT1	sortilin	2586	SAMN06208851
GFFV01001038	JAV38907.1	TOP3B	DNA topoisomerase 3-beta-1	2589	SAMN06208851
GFFV01001039	JAV38906.1	AXIN1	axin-1	2595	SAMN06208851
GFFV01001040	JAV38905.1	HSPH1	heat shock protein 105 kDa	2580	SAMN06208851
GFFV01001041	JAV38904.1	USP5	ubiquitin carboxyl-terminal hydrolase 5	2577	SAMN06208851
GFFV01001042	JAV38903.1	CDHR1	cadherin-related family member 1 precursor	2580	SAMN06208851
GFFV01001043	JAV38902.1	LOC106001327	semaphorin-4D	2583	SAMN06208851
GFFV01001044	JAV38901.1	STAT2	signal transducer and activator of transcription 2	2574	SAMN06208851
GFFV01001045	JAV38900.1	LOC101993325	protein argonaute-1	2574	SAMN06208851
GFFV01001046	JAV38899.1	TUT1	speckle targeted PIP5K1A-regulated poly(A) polymerase	2583	SAMN06208851
GFFV01001047	JAV38898.1	CCDC110	coiled-coil domain-containing protein 110	2580	SAMN06208851
GFFV01001048	JAV38897.1	LOC101971719	A-kinase anchor protein 2	2583	SAMN06208851
GFFV01001049	JAV38896.1	DDR2	discoidin domain-containing receptor 2	2568	SAMN06208851
GFFV01001050	JAV38895.1	PALD1	paladin	2565	SAMN06208851
GFFV01001051	JAV38894.1	NEDD4L	E3 ubiquitin-protein ligase NEDD4-like protein	2559	SAMN06208851
GFFV01001052	JAV38893.1	ATP6V0A2	V-type proton ATPase 116 kDa subunit a	2571	SAMN06208851
GFFV01001053	JAV38892.1	ATRNL1	attractin-like protein 1	2559	SAMN06208851
GFFV01001054	JAV38891.1	PTCH1	protein patched 1	2565	SAMN06208851
GFFV01001055	JAV38890.1	MAP4K2	mitogen-activated protein kinase kinase kinase kinase 2	2544	SAMN06208851
GFFV01001056	JAV38889.1	AGO4	protein argonaute-4	2556	SAMN06208851
GFFV01001057	JAV38888.1	UBE3A	ubiquitin-protein ligase E3A	2562	SAMN06208851
GFFV01001058	JAV38887.1	TGFBR3	transforming growth factor beta receptor type 3 precursor	2556	SAMN06208851
GFFV01001059	JAV38886.1	DNAAF5	dynein assembly factor 5, axonemal	2556	SAMN06208851
GFFV01001060	JAV38885.1	ZSCAN29	zinc finger and SCAN domain-containing protein 29	2562	SAMN06208851
GFFV01001061	JAV38884.1	EPB4.1L3	band 4.1-like protein 3	2550	SAMN06208851
GFFV01001062	JAV38883.1	LOC102007839	uncharacterized protein C19orf68	2562	SAMN06208851
GFFV01001063	JAV38882.1	TTC27	tetratricopeptide repeat protein 27	2544	SAMN06208851
GFFV01001064	JAV38881.1	THSD1	thrombospondin type-1 domain-containing protein 1 precursor	2559	SAMN06208851
GFFV01001065	JAV38880.1	STAT6	signal transducer and transcription activator 6	2541	SAMN06208851
GFFV01001066	JAV38879.1	SLCO5A1	solute carrier organic anion transporter family member 5A1	2547	SAMN06208851
GFFV01001067	JAV38878.1	CMTR1	cap-specific mRNA (nucleoside-2'-O-)-methyltransferase 1	2532	SAMN06208851
GFFV01001068	JAV38877.1	ABCB6	ATP-binding cassette sub-family B member 6, mitochondrial	2535	SAMN06208851
GFFV01001069	JAV38876.1	ABCF1	ATP-binding cassette sub-family F member 1	2529	SAMN06208851
GFFV01001070	JAV38875.1	PYGB	glycogen phosphorylase, brain form	2532	SAMN06208851
GFFV01001071	JAV38874.1	SART3	squamous cell carcinoma antigen recognized by T-cells 3	2532	SAMN06208851
GFFV01001072	JAV38873.1	ARHGEF15	rho guanine nucleotide exchange factor 15	2535	SAMN06208851
GFFV01001073	JAV38872.1	VAV2	guanine nucleotide exchange factor VAV2	2520	SAMN06208851
GFFV01001074	JAV38871.1	STRIP2	striatin-interacting proteins 2	2526	SAMN06208851
GFFV01001075	JAV38870.1	DISC1	disrupted in schizophrenia 1	2529	SAMN06208851
GFFV01001076	JAV38869.1	AFAP1L2	actin filament-associated protein 1-like 2	2520	SAMN06208851
GFFV01001077	JAV38868.1	JADE1	protein Jade-1	2529	SAMN06208851
GFFV01001078	JAV38867.1	SIDT2	SID1 transmembrane family member 2	2511	SAMN06208851
GFFV01001079	JAV38866.1	STRIP1	striatin-interacting protein 1	2517	SAMN06208851
GFFV01001080	JAV38865.1	OTUD7B	OTU domain-containing protein 7B	2523	SAMN06208851
GFFV01001081	JAV38864.1	ARHGAP12	rho GTPase-activating protein 12	2517	SAMN06208851
GFFV01001082	JAV38863.1	SMTN	smoothelin	2517	SAMN06208851
GFFV01001083	JAV38862.1	RASA3	ras GTPase-activating protein 3	2505	SAMN06208851
GFFV01001084	JAV38861.1	PACS1	phosphofurin acidic cluster sorting protein 1	2505	SAMN06208851
GFFV01001085	JAV38860.1	KANK2	KN motif and ankyrin repeat domain-containing protein 2	2517	SAMN06208851
GFFV01001086	JAV38859.1	MOGS	mannosyl-oligosaccharide glucosidase	2520	SAMN06208851
GFFV01001087	JAV38858.1	TFIP11	tuftelin-interacting protein 11	2511	SAMN06208851
GFFV01001088	JAV38857.1	TBC1D2B	TBC1 domain family member 2B	2511	SAMN06208851
GFFV01001089	JAV38856.1	TMEM63B	CSC1-like protein 2	2499	SAMN06208851
GFFV01001090	JAV38855.1	OSBPL5	oxysterol-binding protein-related protein 5	2502	SAMN06208851
GFFV01001091	JAV38854.1	MCPH1	microcephalin	2508	SAMN06208851
GFFV01001092	JAV38853.1	VPS53	vacuolar protein sorting-associated protein 53	2499	SAMN06208851
GFFV01001093	JAV38852.1	AXIN2	axin-2	2505	SAMN06208851
GFFV01001094	JAV38851.1	SMEK1	serine/threonine-protein phosphatase 4 regulatory subunit 3A	2499	SAMN06208851
GFFV01001095	JAV38850.1	SEMA4C	semaphorin-4C precursor	2499	SAMN06208851
GFFV01001096	JAV38849.1	TAF1C	TATA box-binding protein-associated factor RNA polymerase I subunit C	2499	SAMN06208851
GFFV01001097	JAV38848.1	ZHX2	zinc fingers and homeoboxes protein 2	2511	SAMN06208851
GFFV01001098	JAV38847.1	ESF1	ESF1	2499	SAMN06208851
GFFV01001099	JAV38846.1	EFR3A	protein EFR3 A	2484	SAMN06208851
GFFV01001100	JAV38845.1	GPAM	glycerol-3-phosphate acyltransferase 1, mitochondrial	2487	SAMN06208851
GFFV01001101	JAV38844.1	SETX	putative helicase senataxin	2484	SAMN06208851
GFFV01001102	JAV38843.1	ZNF438	zinc finger protein 438	2496	SAMN06208851
GFFV01001103	JAV38842.1	USP16	ubiquitin carboxyl-terminal hydrolase 16	2481	SAMN06208851
GFFV01001104	JAV38841.1	STT3B	dolichyl-diphosphooligosaccharide--protein glycosyltransferase subunit STT3B	2481	SAMN06208851
GFFV01001105	JAV38840.1	SUN1	SUN domain-containing protein 1	2475	SAMN06208851
GFFV01001106	JAV38839.1	FMNL3	formin-like protein 3	2472	SAMN06208851
GFFV01001107	JAV38838.1	AP1G1	AP-1 complex subunit gamma-1	2469	SAMN06208851
GFFV01001108	JAV38837.1	GPRASP2	G-protein coupled receptor-associated sorting protein 2	2490	SAMN06208851
GFFV01001109	JAV38836.1	AREL1	apoptosis-resistant E3 ubiquitin protein ligase 1	2472	SAMN06208851
GFFV01001110	JAV38835.1	CARNS1	carnosine synthase 1	2484	SAMN06208851
GFFV01001111	JAV38834.1	SEMA4B	semaphorin-4B	2475	SAMN06208851
GFFV01001112	JAV38833.1	SCARF1	scavenger receptor class F member 1 precursor	2478	SAMN06208851
GFFV01001113	JAV38832.1	CHD1L	chromodomain-helicase-DNA-binding protein 1-like protein	2463	SAMN06208851
GFFV01001114	JAV38831.1	DNMBP	dynamin-binding protein	2472	SAMN06208851
GFFV01001115	JAV38830.1	ADAM9	disintegrin and metalloproteinase domain-containing protein 9	2460	SAMN06208851
GFFV01001116	JAV38829.1	TXNDC16	thioredoxin domain-containing protein 16	2463	SAMN06208851
GFFV01001117	JAV38828.1	FGFR1	fibroblast growth factor receptor 1	2463	SAMN06208851
GFFV01001118	JAV38827.1	DDX20	putative ATP-dependent RNA helicase DDX20	2469	SAMN06208851
GFFV01001119	JAV38826.1	DDX23	putative ATP-dependent RNA helicase DDX23	2463	SAMN06208851
GFFV01001120	JAV38825.1	HIF1A	hypoxia-inducible factor 1-alpha	2463	SAMN06208851
GFFV01001121	JAV38824.1	PDE3A	cGMP-inhibited 3',5'-cyclic phosphodiesterase A	2463	SAMN06208851
GFFV01001122	JAV38823.1	EFR3B	protein EFR3 B	2454	SAMN06208851
GFFV01001123	JAV38822.1	RBM5	RNA-binding protein 5	2448	SAMN06208851
GFFV01001124	JAV38821.1	SNX29	sorting nexin-29	2451	SAMN06208851
GFFV01001125	JAV38820.1	TTC7B	tetratricopeptide repeat protein 7B	2448	SAMN06208851
GFFV01001126	JAV38819.1	TBCD	tubulin-specific chaperone D	2442	SAMN06208851
GFFV01001127	JAV38818.1	KCTD3	BTB/POZ domain-containing protein KCTD3	2451	SAMN06208851
GFFV01001128	JAV38817.1	ZNRF3	E3 ubiquitin-protein ligase ZNRF3	2460	SAMN06208851
GFFV01001129	JAV38816.1	FAM193B	protein FAM193B	2460	SAMN06208851
GFFV01001130	JAV38815.1	LENG8	leukocyte receptor cluster member 8	2451	SAMN06208851
GFFV01001131	JAV38814.1	CCPG1	cell cycle progression protein 1	2454	SAMN06208851
GFFV01001132	JAV38813.1	CAPN7	calpain-7	2442	SAMN06208851
GFFV01001133	JAV38812.1	FCHO2	FCH domain only protein 2	2433	SAMN06208851
GFFV01001134	JAV38811.1	IPO8	importin-8	2439	SAMN06208851
GFFV01001135	JAV38810.1	TAX1BP1	tax1-binding protein 1	2439	SAMN06208851
GFFV01001136	JAV38809.1	ETAA1	ewing's tumor-associated antigen 1	2451	SAMN06208851
GFFV01001137	JAV38808.1	ALDH1L2	mitochondrial 10-formyltetrahydrofolate dehydrogenase	2433	SAMN06208851
GFFV01001138	JAV38807.1	SMYD4	SET and MYND domain-containing protein 4	2442	SAMN06208851
GFFV01001139	JAV38806.1	SLC9A2	sodium/hydrogen exchanger 2 precursor	2439	SAMN06208851
GFFV01001140	JAV38805.1	MAPK7	mitogen-activated protein kinase 7	2445	SAMN06208851
GFFV01001141	JAV38804.1	MPHOSPH9	M-phase phosphoprotein 9	2433	SAMN06208851
GFFV01001142	JAV38803.1	PNISR	splicing factor, arginine/serine-rich 18	2436	SAMN06208851
GFFV01001143	JAV38802.1	TSHZ1	teashirt 1	2442	SAMN06208851
GFFV01001144	JAV38801.1	RASA4	ras GTPase-activating protein 4	2421	SAMN06208851
GFFV01001145	JAV38800.1	RFWD3	E3 ubiquitin-protein ligase RFWD3	2430	SAMN06208851
GFFV01001146	JAV38799.1	ZC3H11A	zinc finger CCCH domain-containing protein 11A	2427	SAMN06208851
GFFV01001147	JAV38798.1	CLCN7	H(+)/Cl(-) exchange transporter 7	2415	SAMN06208851
GFFV01001148	JAV38797.1	VCP	transitional endoplasmic reticulum ATPase	2421	SAMN06208851
GFFV01001149	JAV38796.1	EPC2	enhancer of polycomb 2	2424	SAMN06208851
GFFV01001150	JAV38795.1	AFG3L2	AFG3-like protein 2	2421	SAMN06208851
GFFV01001151	JAV38794.1	RNF10	RING finger protein 10	2421	SAMN06208851
GFFV01001152	JAV38793.1	EXOC6	exocyst complex component 6	2415	SAMN06208851
GFFV01001153	JAV38792.1	ARPP21	cAMP-regulated phosphoprotein 21	2418	SAMN06208851
GFFV01001154	JAV38791.1	EML1	echinoderm microtubule-associated protein-like 1	2412	SAMN06208851
GFFV01001155	JAV38790.1	TBL3	transducin beta-like protein 3	2412	SAMN06208851
GFFV01001156	JAV38789.1	PPP1R3F	protein phosphatase 1 regulatory subunit 3F	2430	SAMN06208851
GFFV01001157	JAV38788.1	SLTM	SAFB-like transcription modulator	2418	SAMN06208851
GFFV01001158	JAV38787.1	ARHGEF7	rho guanine nucleotide exchange factor 7	2412	SAMN06208851
GFFV01001159	JAV38786.1	ARHGAP6	rho GTPase-activating protein 6	2418	SAMN06208851
GFFV01001160	JAV38785.1	CEP85L	centrosomal protein 85-like protein	2418	SAMN06208851
GFFV01001161	JAV38784.1	TSR1	pre-rRNA-processing protein TSR1	2415	SAMN06208851
GFFV01001162	JAV38783.1	PTPRA	receptor-type tyrosine-protein phosphatase alpha	2406	SAMN06208851
GFFV01001163	JAV38782.1	NOC3L	nucleolar complex protein 3	2403	SAMN06208851
GFFV01001164	JAV38781.1	PCSK6	proprotein convertase subtilisin/kexin type 6	2403	SAMN06208851
GFFV01001165	JAV38780.1	BRD2	bromodomain-containing protein 2	2409	SAMN06208851
GFFV01001166	JAV38779.1	ITGB1	integrin beta-1 precursor	2406	SAMN06208851
GFFV01001167	JAV38778.1	KIRREL	kin of IRRE-like protein 1	2406	SAMN06208851
GFFV01001168	JAV38777.1	OPHN1	oligophrenin-1	2397	SAMN06208851
GFFV01001169	JAV38776.1	HPS6	Hermansky-Pudlak syndrome 6 protein	2418	SAMN06208851
GFFV01001170	JAV38775.1	TACC1	transforming acidic coiled-coil-containing protein 1	2403	SAMN06208851
GFFV01001171	JAV38774.1	ITGB5	integrin beta-5	2400	SAMN06208851
GFFV01001172	JAV38773.1	STAT5A	signal transducer and activator of transcription 5A	2397	SAMN06208851
GFFV01001173	JAV38772.1	GPHN	gephyrin	2391	SAMN06208851
GFFV01001174	JAV38771.1	LRRC8B	volume-regulated anion channel subunit LRRC8B	2412	SAMN06208851
GFFV01001175	JAV38770.1	ZFX	zinc finger X-chromosomal protein	2406	SAMN06208851
GFFV01001176	JAV38769.1	CASD1	CAS1 domain-containing protein 1 precursor	2394	SAMN06208851
GFFV01001177	JAV38768.1	GRID1	glutamate receptor ionotropic, delta-1	2397	SAMN06208851
GFFV01001178	JAV38767.1	USP54	inactive ubiquitin carboxyl-terminal hydrolase 54	2394	SAMN06208851
GFFV01001179	JAV38766.1	STOX2	storkhead-box protein 2	2406	SAMN06208851
GFFV01001180	JAV38765.1	CHAMP1	chromosome alignment-maintaining phosphoprotein 1	2406	SAMN06208851
GFFV01001181	JAV38764.1	LOC100613273	cTAGE family member 5-like protein	2406	SAMN06208851
GFFV01001182	JAV38763.1	MARK1	serine/threonine-protein kinase MARK1	2388	SAMN06208851
GFFV01001183	JAV38762.1	TRAPPC12	trafficking protein particle complex subunit 12	2394	SAMN06208851
GFFV01001184	JAV38761.1	PPARGC1A	peroxisome proliferator-activated receptor gamma coactivator 1-alpha	2391	SAMN06208851
GFFV01001185	JAV38760.1	PRDM4	PR domain zinc finger protein 4	2394	SAMN06208851
GFFV01001186	JAV38759.1	DNAJC10	dnaJ subfamily C member 10 precursor	2382	SAMN06208851
GFFV01001187	JAV38758.1	DACT1	dapper 1	2400	SAMN06208851
GFFV01001188	JAV38757.1	PAN3	PAB-dependent poly(A)-specific ribonuclease subunit PAN3	2385	SAMN06208851
GFFV01001189	JAV38756.1	NEK4	serine/threonine-protein kinase Nek4	2388	SAMN06208851
GFFV01001190	JAV38755.1	DHX15	putative pre-mRNA-splicing factor ATP-dependent RNA helicase DHX15	2388	SAMN06208851
GFFV01001191	JAV38754.1	KIFAP3	kinesin-associated protein 3	2382	SAMN06208851
GFFV01001192	JAV38753.1	NUP160	nuclear pore complex protein Nup160	2379	SAMN06208851
GFFV01001193	JAV38752.1	UFL1	E3 UFM1-protein ligase 1	2382	SAMN06208851
GFFV01001194	JAV38751.1	NSMAF	protein FAN	2373	SAMN06208851
GFFV01001195	JAV38750.1	H6PD	GDH/6PGL endoplasmic bifunctional protein	2394	SAMN06208851
GFFV01001196	JAV38749.1	SF3A1	splicing factor 3A subunit 1	2382	SAMN06208851
GFFV01001197	JAV38748.1	EPS8	epidermal growth factor receptor kinase substrate 8	2379	SAMN06208851
GFFV01001198	JAV38747.1	SRGAP2	SLIT-ROBO Rho GTPase-activating protein 2	2376	SAMN06208851
GFFV01001199	JAV38746.1	NCBP1	nuclear cap-binding protein subunit 1	2373	SAMN06208851
GFFV01001200	JAV38745.1	RINT1	RAD50-interacting protein 1	2379	SAMN06208851
GFFV01001201	JAV38744.1	CTAGE5	cTAGE family member 5	2370	SAMN06208851
GFFV01001202	JAV38743.1	PCDHB13	protocadherin beta 13 precursor	2391	SAMN06208851
GFFV01001203	JAV38742.1	TDRD7	tudor domain-containing protein 7	2379	SAMN06208851
GFFV01001204	JAV38741.1	LRRC41	leucine-rich repeat-containing protein 41	2379	SAMN06208851
GFFV01001205	JAV38740.1	PDXDC1	pyridoxal-dependent decarboxylase domain-containing protein 1	2364	SAMN06208851
GFFV01001206	JAV38739.1	PLEKHH3	pleckstriny domain-containing family H member 3 precursor	2373	SAMN06208851
GFFV01001207	JAV38738.1	PCDHB22	protocadherin beta 22 precursor	2385	SAMN06208851
GFFV01001208	JAV38737.1	HCFC2	host cell factor 2	2370	SAMN06208851
GFFV01001209	JAV38736.1	ATXN1	ataxin-1	2382	SAMN06208851
GFFV01001210	JAV38735.1	ITGB6	integrin beta-6 precursor	2367	SAMN06208851
GFFV01001211	JAV38734.1	USP10	ubiquitin carboxyl-terminal hydrolase 10	2367	SAMN06208851
GFFV01001212	JAV38733.1	STAT5B	signal transducer and activator of transcription 5B	2361	SAMN06208851
GFFV01001213	JAV38732.1	SUPV3L1	ATP-dependent RNA helicase SUPV3L1, mitochondrial precursor	2358	SAMN06208851
GFFV01001214	JAV38731.1	PCSK7	proprotein convertase subtilisin/kexin type 7 precursor	2358	SAMN06208851
GFFV01001215	JAV38730.1	CAST	calpastatin	2343	SAMN06208851
GFFV01001216	JAV38729.1	PTPN12	tyrosine-protein phosphatase non-receptor type 12	2355	SAMN06208851
GFFV01001217	JAV38728.1	CDH15	cadherin-15	2358	SAMN06208851
GFFV01001218	JAV38727.1	VAC14	protein VAC14	2352	SAMN06208851
GFFV01001219	JAV38726.1	EIF3B	eukaryotic translation initiation factor 3 subunit B	2352	SAMN06208851
GFFV01001220	JAV38725.1	RBSN	rabenosyn-5	2358	SAMN06208851
GFFV01001221	JAV38724.1	PFKM	ATP-dependent 6-phosphofructokinase, muscle type	2343	SAMN06208851
GFFV01001222	JAV38723.1	CCHCR1	coiled-coil alpha-helical rod protein 1	2349	SAMN06208851
GFFV01001223	JAV38722.1	VEZT	vezatin	2352	SAMN06208851
GFFV01001224	JAV38721.1	CPSF2	cleavage and polyadenylation specificity factor subunit 2	2349	SAMN06208851
GFFV01001225	JAV38720.1	COG7	conserved oligomeric Golgi complex subunit 7	2346	SAMN06208851
GFFV01001226	JAV38719.1	PXDN	peroxidasin	2355	SAMN06208851
GFFV01001227	JAV38718.1	USP1	ubiquitin carboxyl-terminal hydrolase 1	2355	SAMN06208851
GFFV01001228	JAV38717.1	ACAD11	acyl-CoA dehydrogenase family member 11	2343	SAMN06208851
GFFV01001229	JAV38716.1	CDH5	cadherin-5	2346	SAMN06208851
GFFV01001230	JAV38715.1	CUL5	cullin-5	2343	SAMN06208851
GFFV01001231	JAV38714.1	DNAJC16	dnaJ subfamily C member 16 precursor	2346	SAMN06208851
GFFV01001232	JAV38713.1	MAGED1	melanoma-associated antigen D1	2349	SAMN06208851
GFFV01001233	JAV38712.1	DHX40	putative ATP-dependent RNA helicase DHX40	2340	SAMN06208851
GFFV01001234	JAV38711.1	SP4	transcription factor Sp4	2352	SAMN06208851
GFFV01001235	JAV38710.1	GOLGA1	Golgin subfamily A member 1	2337	SAMN06208851
GFFV01001236	JAV38709.1	IL4R	interleukin-4 receptor subunit alpha	2349	SAMN06208851
GFFV01001237	JAV38708.1	ZW10	centromere/kinetochore protein zw10	2340	SAMN06208851
GFFV01001238	JAV38707.1	SEMA3G	semaphorin-3G precursor	2340	SAMN06208851
GFFV01001239	JAV38706.1	MARK2	serine/threonine-protein kinase MARK2	2337	SAMN06208851
GFFV01001240	JAV38705.1	MSH3	DNA mismatch repair protein Msh3	2337	SAMN06208851
GFFV01001241	JAV38704.1	GFM2	ribosome-releasing factor 2, mitochondrial	2334	SAMN06208851
GFFV01001242	JAV38703.1	IFT80	intraflagellar transport protein 80	2334	SAMN06208851
GFFV01001243	JAV38702.1	CSRP2BP	cysteine-rich protein 2-binding protein	2343	SAMN06208851
GFFV01001244	JAV38701.1	CUL1	cullin-1	2331	SAMN06208851
GFFV01001245	JAV38700.1	SGSM3	small G protein signaling modulator 3	2331	SAMN06208851
GFFV01001246	JAV38699.1	TLE4	transducin-like enhancer protein 4	2331	SAMN06208851
GFFV01001247	JAV38698.1	KDM1A	lysine-specific histone demethylase 1A	2331	SAMN06208851
GFFV01001248	JAV38697.1	NBN	nibrin	2334	SAMN06208851
GFFV01001249	JAV38696.1	AMPD3	AMP deaminase 3	2334	SAMN06208851
GFFV01001250	JAV38695.1	PANK4	pantothenate kinase 4	2322	SAMN06208851
GFFV01001251	JAV38694.1	SIK1	serine/threonine-protein kinase SIK1	2325	SAMN06208851
GFFV01001252	JAV38693.1	CPT1B	carnitine O-palmitoyltransferase 1, muscle	2319	SAMN06208851
GFFV01001253	JAV38692.1	CPT1A	carnitine O-palmitoyltransferase 1, liver	2319	SAMN06208851
GFFV01001254	JAV38691.1	DGCR8	microprocessor complex subunit DGCR8	2322	SAMN06208851
GFFV01001255	JAV38690.1	LOC102000250	transducin-like enhancer protein 4	2313	SAMN06208851
GFFV01001256	JAV38689.1	PATL1	protein PAT1 1	2313	SAMN06208851
GFFV01001257	JAV38688.1	BAHD1	bromo adjacenty domain-containing 1 protein	2325	SAMN06208851
GFFV01001258	JAV38687.1	AMOTL2	angiomotin-like protein 2	2322	SAMN06208851
GFFV01001259	JAV38686.1	RBM10	RNA-binding protein 10	2310	SAMN06208851
GFFV01001260	JAV38685.1	CHPF	chondroitin sulfate synthase 2	2325	SAMN06208851
GFFV01001261	JAV38684.1	USP45	ubiquitin carboxyl-terminal hydrolase 45	2313	SAMN06208851
GFFV01001262	JAV38683.1	APP	amyloid beta A4 protein	2310	SAMN06208851
GFFV01001263	JAV38682.1	RGL1	ral guanine nucleotide dissociation stimulator-like 1	2307	SAMN06208851
GFFV01001264	JAV38681.1	USP20	ubiquitin carboxyl-terminal hydrolase 20	2307	SAMN06208851
GFFV01001265	JAV38680.1	CHPF2	chondroitin sulfate glucuronyltransferase precursor	2319	SAMN06208851
GFFV01001266	JAV38679.1	DAB2	disabled 2	2310	SAMN06208851
GFFV01001267	JAV38678.1	DENND1B	DENN domain-containing protein 1B	2301	SAMN06208851
GFFV01001268	JAV38677.1	SIX4	homeobox protein SIX4	2319	SAMN06208851
GFFV01001269	JAV38676.1	LOC102018580	uncharacterized protein C11orf63	2313	SAMN06208851
GFFV01001270	JAV38675.1	LRP3	low-density lipoprotein receptor-related protein 3	2313	SAMN06208851
GFFV01001271	JAV38674.1	SEC23A	protein transport protein Sec23A	2298	SAMN06208851
GFFV01001272	JAV38673.1	AFAP1L1	actin filament-associated protein 1-like 1	2298	SAMN06208851
GFFV01001273	JAV38672.1	MCC	colorectal mutant cancer protein	2301	SAMN06208851
GFFV01001274	JAV38671.1	UBTF	nucleolar transcription factor 1	2295	SAMN06208851
GFFV01001275	JAV38670.1	AKAP2	A-kinase anchor protein 2	2313	SAMN06208851
GFFV01001276	JAV38669.1	NSUN2	tRNA (cytosine(34)-C(5))-methyltransferase	2295	SAMN06208851
GFFV01001277	JAV38668.1	DDX27	putative ATP-dependent RNA helicase DDX27	2292	SAMN06208851
GFFV01001278	JAV38667.1	HADHA	trifunctional enzyme subunit alpha, mitochondrial precursor	2292	SAMN06208851
GFFV01001279	JAV38666.1	OSBPL9	oxysterol-binding protein-related protein 9	2283	SAMN06208851
GFFV01001280	JAV38665.1	TLK2	serine/threonine-protein kinase tousled-like 2	2286	SAMN06208851
GFFV01001281	JAV38664.1	ERCC2	TFIIH basal transcription factor complex helicase XPD subunit	2283	SAMN06208851
GFFV01001282	JAV38663.1	LOC107971671	serine/threonine-protein kinase B-raf	2286	SAMN06208851
GFFV01001283	JAV38662.1	GIT1	ARF GTPase-activating protein GIT1	2286	SAMN06208851
GFFV01001284	JAV38661.1	SATB1	DNA-binding protein SATB1	2295	SAMN06208851
GFFV01001285	JAV38660.1	FAM171A1	protein FAM171A1	2298	SAMN06208851
GFFV01001286	JAV38659.1	CEP85	centrosomal protein of 85 kDa	2289	SAMN06208851
GFFV01001287	JAV38658.1	STRN3	striatin-3	2283	SAMN06208851
GFFV01001288	JAV38657.1	LOC107971527	cyclin-D-binding Myb-like transcription factor 1	2283	SAMN06208851
GFFV01001289	JAV38656.1	GIT2	ARF GTPase-activating protein GIT2	2274	SAMN06208851
GFFV01001290	JAV38655.1	CAND2	cullin-associated NEDD8-dissociated protein 2	2286	SAMN06208851
GFFV01001291	JAV38654.1	MLH1	DNA mismatch repair protein Mlh1	2274	SAMN06208851
GFFV01001292	JAV38653.1	LOC102923389	52 kDa repressor of the inhibitor of the protein kinase-like protein	2286	SAMN06208851
GFFV01001293	JAV38652.1	TBCK	TBC domain-containing protein kinase-like protein	2265	SAMN06208851
GFFV01001294	JAV38651.1	PLCD1	1-phosphatidylinositol 4,5-bisphosphate phosphodiesterase delta-1	2271	SAMN06208851
GFFV01001295	JAV38650.1	LARGE	glycosyltransferase-like protein LARGE1	2271	SAMN06208851
GFFV01001296	JAV38649.1	PLEKHM3	pleckstriny domain-containing family M member 3	2277	SAMN06208851
GFFV01001297	JAV38648.1	LONRF3	LON peptidase N-terminal domain and RING finger protein 3	2271	SAMN06208851
GFFV01001298	JAV38647.1	MARK3	MAP/microtubule affinity-regulating kinase 3	2262	SAMN06208851
GFFV01001299	JAV38646.1	ASCC2	activating signal cointegrator 1 complex subunit 2	2259	SAMN06208851
GFFV01001300	JAV38645.1	DYRK1A	dual specificity tyrosine-phosphorylation-regulated kinase 1A	2265	SAMN06208851
GFFV01001301	JAV38644.1	MME	neprilysin	2253	SAMN06208851
GFFV01001302	JAV38643.1	SMURF2	E3 ubiquitin-protein ligase SMURF2	2256	SAMN06208851
GFFV01001303	JAV38642.1	PLA2G6	85/88 kDa calcium-independent phospholipase A2	2259	SAMN06208851
GFFV01001304	JAV38641.1	PHTF2	putative homeodomain transcription factor 2	2256	SAMN06208851
GFFV01001305	JAV38640.1	POMT2	protein O-mannosyl-transferase 2	2253	SAMN06208851
GFFV01001306	JAV38639.1	SEMA3C	semaphorin-3C precursor	2256	SAMN06208851
GFFV01001307	JAV38638.1	CNOT3	CCR4-NOT transcription complex subunit 3	2256	SAMN06208851
GFFV01001308	JAV38637.1	MTSS1L	MTSS1-like protein	2256	SAMN06208851
GFFV01001309	JAV38636.1	SPATA5L1	spermatogenesis associated 5-like 1	2268	SAMN06208851
GFFV01001310	JAV38635.1	LLGL1	lethal(2) giant larvae protein 1	2256	SAMN06208851
GFFV01001311	JAV38634.1	CEP68	centrosomal protein of 68 kDa	2265	SAMN06208851
GFFV01001312	JAV38633.1	DHTKD1	putative 2-oxoglutarate dehydrogenase E1 component DHKTD1, mitochondrial	2253	SAMN06208851
GFFV01001313	JAV38632.1	PPIG	peptidyl-prolyl cis-trans isomerase G	2256	SAMN06208851
GFFV01001314	JAV38631.1	PDE10A	cAMP and cAMP-inhibited cGMP 3',5'-cyclic phosphodiesterase 10A	2244	SAMN06208851
GFFV01001315	JAV38630.1	MUT	methylmalonyl-CoA mutase, mitochondrial precursor	2253	SAMN06208851
GFFV01001316	JAV38629.1	FSD2	fibronectin type III and SPRY domain-containing protein 2	2253	SAMN06208851
GFFV01001317	JAV38628.1	BCLAF1	bcl-2-associated transcription factor 1	2256	SAMN06208851
GFFV01001318	JAV38627.1	HNRNPUL2	heterogeneous nuclear ribonucleoprotein U-like protein 2	2250	SAMN06208851
GFFV01001319	JAV38626.1	FAM160B2	protein FAM160B2	2247	SAMN06208851
GFFV01001320	JAV38625.1	FAM129B	niban-like protein 1	2247	SAMN06208851
GFFV01001321	JAV38624.1	LIPE	hormone-sensitive lipase	2250	SAMN06208851
GFFV01001322	JAV38623.1	CUL2	cullin-2	2238	SAMN06208851
GFFV01001323	JAV38622.1	TLE2	transducin-like enhancer protein 2	2238	SAMN06208851
GFFV01001324	JAV38621.1	TRIM56	E3 ubiquitin-protein ligase TRIM56	2256	SAMN06208851
GFFV01001325	JAV38620.1	PDE4D	cAMP-specific 3',5'-cyclic phosphodiesterase 4D	2241	SAMN06208851
GFFV01001326	JAV38619.1	HTATSF1	HIV-1 Tat specific factor 1	2247	SAMN06208851
GFFV01001327	JAV38618.1	SPATA20	spermatogenesis-associated protein 20	2238	SAMN06208851
GFFV01001328	JAV38617.1	CNOT10	CCR4-NOT transcription complex subunit 10	2232	SAMN06208851
GFFV01001329	JAV38616.1	GNL2	nucleolar GTP-binding protein 2	2235	SAMN06208851
GFFV01001330	JAV38615.1	JUP	junction plakoglobin	2238	SAMN06208851
GFFV01001331	JAV38614.1	TRIM66	tripartite motif-containing protein 66	2238	SAMN06208851
GFFV01001332	JAV38613.1	SAGE1	sarcoma antigen 1	2235	SAMN06208851
GFFV01001333	JAV38612.1	PAPOLG	poly(A) polymerase gamma	2226	SAMN06208851
GFFV01001334	JAV38611.1	FBXO30	F-box only protein 30	2244	SAMN06208851
GFFV01001335	JAV38610.1	ZNF366	zinc finger protein 366	2241	SAMN06208851
GFFV01001336	JAV38609.1	TDRD3	tudor domain-containing protein 3	2232	SAMN06208851
GFFV01001337	JAV38608.1	RPS6KA1	ribosomal protein S6 kinase alpha-1	2223	SAMN06208851
GFFV01001338	JAV38607.1	FCHSD2	FCH and double SH3 domains protein 2	2223	SAMN06208851
GFFV01001339	JAV38606.1	MFN1	mitofusin-1	2226	SAMN06208851
GFFV01001340	JAV38605.1	PAPOLA	poly(A) polymerase alpha	2220	SAMN06208851
GFFV01001341	JAV38604.1	CD248	endosialin precursor	2241	SAMN06208851
GFFV01001342	JAV38603.1	ELTD1	EGF, latrophilin seven transmembrane domain-containing protein 1 precursor	2223	SAMN06208851
GFFV01001343	JAV38602.1	NAGLU	alpha-N-acetylglucosaminidase precursor	2232	SAMN06208851
GFFV01001344	JAV38601.1	NBEA	neurobeachin	2220	SAMN06208851
GFFV01001345	JAV38600.1	HSD17B4	peroxisomal multifunctional enzyme type 2	2211	SAMN06208851
GFFV01001346	JAV38599.1	ZC3H14	zinc finger CCCH domain-containing protein 14	2214	SAMN06208851
GFFV01001347	JAV38598.1	PRKCE	protein kinase C epsilon type	2214	SAMN06208851
GFFV01001348	JAV38597.1	NVL	nuclear valosin-containing protein-like protein	2211	SAMN06208851
GFFV01001349	JAV38596.1	KRIT1	krev interaction trapped protein 1	2211	SAMN06208851
GFFV01001350	JAV38595.1	RAVER1	ribonucleoprotein PTB-binding 1	2214	SAMN06208851
GFFV01001351	JAV38594.1	CTNNAL1	alpha-catulin	2205	SAMN06208851
GFFV01001352	JAV38593.1	SEC24B	protein transport protein Sec24B	2202	SAMN06208851
GFFV01001353	JAV38592.1	BMP1	bone morphogenetic protein 1	2202	SAMN06208851
GFFV01001354	JAV38591.1	EPB4.1L1	band 4.1-like protein 1	2199	SAMN06208851
GFFV01001355	JAV38590.1	XRCC5	X-ray repair cross-complementing protein 5	2196	SAMN06208851
GFFV01001356	JAV38589.1	SMURF1	E3 ubiquitin-protein ligase SMURF1	2196	SAMN06208851
GFFV01001357	JAV38588.1	LOC455676	A disintegrin and metalloproteinase with thrombospondin motifs 10	2208	SAMN06208851
GFFV01001358	JAV38587.1	TYW1	S-adenosyl-L-methionine-dependent tRNA 4-demethylwyosine synthase	2196	SAMN06208851
GFFV01001359	JAV38586.1	CCNT2	cyclin T2	2202	SAMN06208851
GFFV01001360	JAV38585.1	TRMT1L	TRMT1-like protein	2196	SAMN06208851
GFFV01001361	JAV38584.1	DPP3	dipeptidyl peptidase 3	2193	SAMN06208851
GFFV01001362	JAV38583.1	LOC100912068	hypermethylated in cancer 1 protein-like protein	2202	SAMN06208851
GFFV01001363	JAV38582.1	AFAP1	actin filament-associated protein 1	2190	SAMN06208851
GFFV01001364	JAV38581.1	SLC39A6	zinc transporter ZIP6 precursor	2196	SAMN06208851
GFFV01001365	JAV38580.1	PLOD1	procollagen-lysine,2-oxoglutarate 5-dioxygenase 1	2184	SAMN06208851
GFFV01001366	JAV38579.1	PECAM1	platelet endothelial cell adhesion molecule	2187	SAMN06208851
GFFV01001367	JAV38578.1	KIF3A	kinesin-like protein KIF3A	2181	SAMN06208851
GFFV01001368	JAV38577.1	GPD2	glycerol-3-phosphate dehydrogenase, mitochondrial precursor	2184	SAMN06208851
GFFV01001369	JAV38576.1	MCCC1	methylcrotonoyl-CoA carboxylase subunit alpha, mitochondrial	2178	SAMN06208851
GFFV01001370	JAV38575.1	TARS2	threonine--tRNA ligase, mitochondrial	2178	SAMN06208851
GFFV01001371	JAV38574.1	DLG4	disks large 4	2175	SAMN06208851
GFFV01001372	JAV38573.1	KSR1	kinase suppressor of Ras 1	2178	SAMN06208851
GFFV01001373	JAV38572.1	NHLRC2	NHL repeat-containing protein 2	2184	SAMN06208851
GFFV01001374	JAV38571.1	CTCF	transcriptional repressor CTCF	2184	SAMN06208851
GFFV01001375	JAV38570.1	TBX3	T-box transcription factor TBX3	2187	SAMN06208851
GFFV01001376	JAV38569.1	VPS52	vacuolar protein sorting-associated protein 52	2172	SAMN06208851
GFFV01001377	JAV38568.1	GGA3	ADP-ribosylation factor-binding protein GGA3	2175	SAMN06208851
GFFV01001378	JAV38567.1	STAT3	signal transducer and activator of transcription 3	2169	SAMN06208851
GFFV01001379	JAV38566.1	SKI	ski oncogene	2184	SAMN06208851
GFFV01001380	JAV38565.1	TARS	threonine--tRNA ligase, cytoplasmic	2172	SAMN06208851
GFFV01001381	JAV38564.1	LARP4	la-related protein 4	2175	SAMN06208851
GFFV01001382	JAV38563.1	RHOBTB2	rho-related BTB domain-containing protein 2	2181	SAMN06208851
GFFV01001383	JAV38562.1	CCDC57	coiled-coil domain-containing protein 57	2175	SAMN06208851
GFFV01001384	JAV38561.1	ZFP800	zinc finger protein 800	2181	SAMN06208851
GFFV01001385	JAV38560.1	UIMC1	BRCA1-A complex subunit RAP80	2172	SAMN06208851
GFFV01001386	JAV38559.1	AGAP1	arf-GAP with GTPase, ANK repeat and PH domain-containing protein 1	2172	SAMN06208851
GFFV01001387	JAV38558.1	USHBP1	Usher syndrome type-1C protein-binding protein 1	2172	SAMN06208851
GFFV01001388	JAV38557.1	LOC107971606	coatomer subunit gamma-2	2163	SAMN06208851
GFFV01001389	JAV38556.1	BBS2	Bardet-Biedl syndrome 2 protein	2166	SAMN06208851
GFFV01001390	JAV38555.1	ABCB10	ATP-binding cassette sub-family B member 10, mitochondrial	2169	SAMN06208851
GFFV01001391	JAV38554.1	BRD4	bromodomain-containing protein 4	2169	SAMN06208851
GFFV01001392	JAV38553.1	HOOK3	protein Hook 3	2157	SAMN06208851
GFFV01001393	JAV38552.1	EHHADH	peroxisomal bifunctional enzyme	2172	SAMN06208851
GFFV01001394	JAV38551.1	RFX2	DNA-binding protein RFX2	2160	SAMN06208851
GFFV01001395	JAV38550.1	APLP2	amyloid-like protein 2	2160	SAMN06208851
GFFV01001396	JAV38549.1	TLK1	serine/threonine-protein kinase tousled-like 1	2157	SAMN06208851
GFFV01001397	JAV38548.1	PIK3R2	phosphatidylinositol 3-kinase regulatory subunit beta	2160	SAMN06208851
GFFV01001398	JAV38547.1	ARHGAP44	rho GTPase-activating protein 44	2157	SAMN06208851
GFFV01001399	JAV38546.1	DVL3	segment polarity protein dishevelled DVL-3	2157	SAMN06208851
GFFV01001400	JAV38545.1	AGGF1	angiogenic factor with G patch and FHA domains 1	2157	SAMN06208851
GFFV01001401	JAV38544.1	MAD1L1	mitotic spindle assembly checkpoint protein MAD1	2154	SAMN06208851
GFFV01001402	JAV38543.1	EXT2	exostosin-2	2157	SAMN06208851
GFFV01001403	JAV38542.1	CNST	consortin	2160	SAMN06208851
GFFV01001404	JAV38541.1	SAMD4	protein Smaug 1	2157	SAMN06208851
GFFV01001405	JAV38540.1	DPY19L3	putative C-mannosyltransferase DPY19L3	2151	SAMN06208851
GFFV01001406	JAV38539.1	MYLK	myosin light chain kinase, smooth muscle	2151	SAMN06208851
GFFV01001407	JAV38538.1	SEC14L1	SEC14-like 1	2148	SAMN06208851
GFFV01001408	JAV38537.1	AGBL5	cytosolic carboxypeptidase-like protein 5	2154	SAMN06208851
GFFV01001409	JAV38536.1	FBXO42	F-box only protein 42	2154	SAMN06208851
GFFV01001410	JAV38535.1	ZXDC	zinc finger protein ZXDC	2157	SAMN06208851
GFFV01001411	JAV38534.1	PHACTR4	phosphatase and actin regulator 4	2148	SAMN06208851
GFFV01001412	JAV38533.1	MIPEP	mitochondrial intermediate peptidase precursor	2142	SAMN06208851
GFFV01001413	JAV38532.1	HMMR	hyaluronan-mediated motility receptor	2142	SAMN06208851
GFFV01001414	JAV38531.1	RPS6KA3	ribosomal protein S6 kinase alpha-3	2139	SAMN06208851
GFFV01001415	JAV38530.1	NOL11	nucleolar protein 11	2142	SAMN06208851
GFFV01001416	JAV38529.1	IRAK1	interleukin-1 receptor-associated kinase 1	2145	SAMN06208851
GFFV01001417	JAV38528.1	YME1L1	ATP-dependent zinc metalloprotease YME1L1	2139	SAMN06208851
GFFV01001418	JAV38527.1	DNM1L	dynamin-1-like protein	2139	SAMN06208851
GFFV01001419	JAV38526.1	NCKIPSD	NCK-interacting protein with SH3 domain	2145	SAMN06208851
GFFV01001420	JAV38525.1	MID2	putative E3 ubiquitin-protein ligase MID2	2148	SAMN06208851
GFFV01001421	JAV38524.1	BC068281	WD repeat-containing protein C2orf44	2154	SAMN06208851
GFFV01001422	JAV38523.1	ZDHHC5	palmitoyltransferase ZDHHC5	2145	SAMN06208851
GFFV01001423	JAV38522.1	FBXL18	F-box/LRR-repeat protein 18	2151	SAMN06208851
GFFV01001424	JAV38521.1	ORC3	origin recognition complex subunit 3	2136	SAMN06208851
GFFV01001425	JAV38520.1	WDPCP	WD repeat-containing and planar cell polarity effector protein fritz	2139	SAMN06208851
GFFV01001426	JAV38519.1	SSRP1	FACT complex subunit SSRP1	2139	SAMN06208851
GFFV01001427	JAV38518.1	DDHD2	phospholipase DDHD2	2139	SAMN06208851
GFFV01001428	JAV38517.1	EXOC8	exocyst complex component 8	2154	SAMN06208851
GFFV01001429	JAV38516.1	WDR81	WD repeat-containing protein 81	2145	SAMN06208851
GFFV01001430	JAV38515.1	PRICKLE2	prickle-like protein 2	2148	SAMN06208851
GFFV01001431	JAV38514.1	LRRN1	leucine-rich repeat neuronal protein 1 precursor	2151	SAMN06208851
GFFV01001432	JAV38513.1	SLC44A5	choline transporter-like protein 5	2130	SAMN06208851
GFFV01001433	JAV38512.1	ABCF3	ATP-binding cassette sub-family F member 3	2130	SAMN06208851
GFFV01001434	JAV38511.1	ACSL4	long-chain-fatty-acid--CoA ligase 4	2136	SAMN06208851
GFFV01001435	JAV38510.1	APPL1	DCC-interacting protein 13-alpha	2127	SAMN06208851
GFFV01001436	JAV38509.1	TBX2	T-box transcription factor TBX2	2142	SAMN06208851
GFFV01001437	JAV38508.1	AI464131	putative family 31 glucosidase KIAA1161	2148	SAMN06208851
GFFV01001438	JAV38507.1	CAPRIN1	caprin-1	2130	SAMN06208851
GFFV01001439	JAV38506.1	PREP	prolyl endopeptidase	2133	SAMN06208851
GFFV01001440	JAV38505.1	TMCC2	transmembrane and coiled-coil domains protein 2	2142	SAMN06208851
GFFV01001441	JAV38504.1	DDN	dendrin	2145	SAMN06208851
GFFV01001442	JAV38503.1	HIC1	hypermethylated in cancer 1 protein	2145	SAMN06208851
GFFV01001443	JAV38502.1	POLH	DNA polymerase eta	2136	SAMN06208851
GFFV01001444	JAV38501.1	FZD6	frizzled-6 precursor	2139	SAMN06208851
GFFV01001445	JAV38500.1	TAB3	TGF-beta-activated kinase 1 and MAP3K7-binding protein 3	2136	SAMN06208851
GFFV01001446	JAV38499.1	GPR155	integral membrane protein GPR155	2130	SAMN06208851
GFFV01001447	JAV38498.1	TAF4A	transcription initiation factor TFIID subunit 4	2127	SAMN06208851
GFFV01001448	JAV38497.1	NADSYN1	glutamine-dependent NAD(+) synthetase	2121	SAMN06208851
GFFV01001449	JAV38496.1	LRRN2	leucine-rich repeat neuronal protein 2	2139	SAMN06208851
GFFV01001450	JAV38495.1	TRAP1	heat shock protein 75 kDa, mitochondrial precursor	2121	SAMN06208851
GFFV01001451	JAV38494.1	LOC745043	huntingtin-interacting protein 1-like protein	2118	SAMN06208851
GFFV01001452	JAV38493.1	LRRFIP2	leucine-rich repeat flightless-interacting protein 2	2112	SAMN06208851
GFFV01001453	JAV38492.1	SETDB2	histone-lysine N-methyltransferase SETDB2	2124	SAMN06208851
GFFV01001454	JAV38491.1	FERMT2	fermitin family 2	2121	SAMN06208851
GFFV01001455	JAV38490.1	ZBTB39	zinc finger and BTB domain-containing protein 39	2136	SAMN06208851
GFFV01001456	JAV38489.1	PARP12	poly [ADP-ribose] polymerase 12	2124	SAMN06208851
GFFV01001457	JAV38488.1	C1RA	complement C1r-A subcomponent precursor	2124	SAMN06208851
GFFV01001458	JAV38487.1	ANKZF1	ankyrin repeat and zinc finger domain-containing protein 1	2121	SAMN06208851
GFFV01001459	JAV38486.1	SHKBP1	SH3KBP1-binding protein 1	2115	SAMN06208851
GFFV01001460	JAV38485.1	DGKQ	diacylglycerol kinase theta	2115	SAMN06208851
GFFV01001461	JAV38484.1	G2E3	G2/M phase-specific E3 ubiquitin-protein ligase	2118	SAMN06208851
GFFV01001462	JAV38483.1	CLIP4	CAP-Gly domain-containing linker protein 4	2115	SAMN06208851
GFFV01001463	JAV38482.1	BCL6	B-cell lymphoma 6 protein	2121	SAMN06208851
GFFV01001464	JAV38481.1	RGD1307500	RING finger protein 214	2115	SAMN06208851
GFFV01001465	JAV38480.1	LMF2	lipase maturation factor 2	2115	SAMN06208851
GFFV01001466	JAV38479.1	LOC101958592	interleukin-17 receptor C	2112	SAMN06208851
GFFV01001467	JAV38478.1	PTCD1	pentatricopeptide repeat-containing protein 1, mitochondrial	2121	SAMN06208851
GFFV01001468	JAV38477.1	MARCH7	E3 ubiquitin-protein ligase MARCH7	2118	SAMN06208851
GFFV01001469	JAV38476.1	CASC3	protein CASC3	2112	SAMN06208851
GFFV01001470	JAV38475.1	DHX33	putative ATP-dependent RNA helicase DHX33	2112	SAMN06208851
GFFV01001471	JAV38474.1	CPEB4	cytoplasmic polyadenylation element-binding protein 4	2115	SAMN06208851
GFFV01001472	JAV38473.1	SH2D3C	SH2 domain-containing protein 3C	2112	SAMN06208851
GFFV01001473	JAV38472.1	CEP63	centrosomal protein of 63 kDa	2109	SAMN06208851
GFFV01001474	JAV38471.1	CPEB3	cytoplasmic polyadenylation element-binding protein 3	2112	SAMN06208851
GFFV01001475	JAV38470.1	ARHGEF10	rho guanine nucleotide exchange factor 10	2106	SAMN06208851
GFFV01001476	JAV38469.1	GFPT1	glutamine--fructose-6-phosphate aminotransferase [isomerizing] 1	2100	SAMN06208851
GFFV01001477	JAV38468.1	ADARB1	double-stranded RNA-specific editase 1	2106	SAMN06208851
GFFV01001478	JAV38467.1	EXOC7	exocyst complex component 7	2094	SAMN06208851
GFFV01001479	JAV38466.1	ACSL6	long-chain-fatty-acid--CoA ligase 6	2094	SAMN06208851
GFFV01001480	JAV38465.1	DDX31	DEAD/H (Asp-Glu-Ala-Asp/His) box polypeptide 31	2094	SAMN06208851
GFFV01001481	JAV38464.1	FAM13A	protein FAM13A	2094	SAMN06208851
GFFV01001482	JAV38463.1	AP4B1	AP-4 complex subunit beta-1	2103	SAMN06208851
GFFV01001483	JAV38462.1	TAP2	antigen peptide transporter 2	2100	SAMN06208851
GFFV01001484	JAV38461.1	MTRR	methionine synthase reductase	2097	SAMN06208851
GFFV01001485	JAV38460.1	GGNBP2	gametogenetin-binding protein 2	2097	SAMN06208851
GFFV01001486	JAV38459.1	GBE1	1,4-alpha-glucan-branching enzyme	2091	SAMN06208851
GFFV01001487	JAV38458.1	LOC105990474	PWWP domain-containing protein MUM1	2091	SAMN06208851
GFFV01001488	JAV38457.1	XPR1	xenotropic and polytropic retrovirus receptor 1	2088	SAMN06208851
GFFV01001489	JAV38456.1	C2CD5	C2 domain-containing protein 5	2082	SAMN06208851
GFFV01001490	JAV38455.1	EGF	pro-epidermal growth factor	2088	SAMN06208851
GFFV01001491	JAV38454.1	ZBTB24	zinc finger and BTB domain-containing protein 24	2094	SAMN06208851
GFFV01001492	JAV38453.1	FASTKD2	FAST kinase domain-containing protein 2	2088	SAMN06208851
GFFV01001493	JAV38452.1	RHOBTB1	rho-related BTB domain-containing protein 1	2088	SAMN06208851
GFFV01001494	JAV38451.1	CLPTM1	cleft lip and palate transmembrane protein 1	2082	SAMN06208851
GFFV01001495	JAV38450.1	C1S2	complement C1s-B subcomponent precursor	2085	SAMN06208851
GFFV01001496	JAV38449.1	CEP83	centrosomal protein of 83 kDa	2079	SAMN06208851
GFFV01001497	JAV38448.1	ZSWIM3	zinc finger SWIM domain-containing protein 3	2091	SAMN06208851
GFFV01001498	JAV38447.1	RASGRP3	ras guanyl-releasing protein 3	2076	SAMN06208851
GFFV01001499	JAV38446.1	PTPN4	tyrosine-protein phosphatase non-receptor type 4	2073	SAMN06208851
GFFV01001500	JAV38445.1	NOL10	nucleolar protein 10	2067	SAMN06208851
GFFV01001501	JAV38444.1	DNMT3A	DNA (cytosine-5)-methyltransferase 3A	2070	SAMN06208851
GFFV01001502	JAV38443.1	FUBP1	far upstream element-binding protein 1	2064	SAMN06208851
GFFV01001503	JAV38442.1	SDAD1	protein SDA1	2064	SAMN06208851
GFFV01001504	JAV38441.1	LRRC49	leucine-rich repeat-containing protein 49	2070	SAMN06208851
GFFV01001505	JAV38440.1	LOC465993	BCL-6 corepressor-like protein	2076	SAMN06208851
GFFV01001506	JAV38439.1	OSBPL11	oxysterol-binding protein-related protein 11	2073	SAMN06208851
GFFV01001507	JAV38438.1	MARK4	MAP/microtubule affinity-regulating kinase 4	2067	SAMN06208851
GFFV01001508	JAV38437.1	ADGRL4	adhesion G protein-coupled receptor L4	2070	SAMN06208851
GFFV01001509	JAV38436.1	PRKCA	protein kinase C alpha type	2067	SAMN06208851
GFFV01001510	JAV38435.1	EPB4.1L4A	band 4.1-like protein 4A	2061	SAMN06208851
GFFV01001511	JAV38434.1	ACSS1	acetyl-coenzyme A synthetase 2-like, mitochondrial precursor	2070	SAMN06208851
GFFV01001512	JAV38433.1	PROSER3	proline and serine-rich protein 3	2073	SAMN06208851
GFFV01001513	JAV38432.1	SRPK2	SRSF protein kinase 2	2067	SAMN06208851
GFFV01001514	JAV38431.1	ACSS3	acyl-CoA synthetase short-chain family member 3, mitochondrial	2064	SAMN06208851
GFFV01001515	JAV38430.1	AKAP8	A-kinase anchor protein 8	2064	SAMN06208851
GFFV01001516	JAV38429.1	THOP1	thimet oligopeptidase	2064	SAMN06208851
GFFV01001517	JAV38428.1	TGM2	protein-glutamine gamma-glutamyltransferase 2	2064	SAMN06208851
GFFV01001518	JAV38427.1	NKRF	NF-kappa-B-repressing factor	2073	SAMN06208851
GFFV01001519	JAV38426.1	CLCN4-2	H(+)/Cl(-) exchange transporter 4	2064	SAMN06208851
GFFV01001520	JAV38425.1	CIRH1A	cirhin	2058	SAMN06208851
GFFV01001521	JAV38424.1	HSPA12B	heat shock 70 kDa protein 12B	2061	SAMN06208851
GFFV01001522	JAV38423.1	NOL9	polynucleotide 5'-hydroxyl-kinase NOL9	2061	SAMN06208851
GFFV01001523	JAV38422.1	DLL4	delta-like protein 4 precursor	2061	SAMN06208851
GFFV01001524	JAV38421.1	ATXN1L	ataxin-1-like protein	2070	SAMN06208851
GFFV01001525	JAV38420.1	SLC22A23	solute carrier family 22 member 23	2061	SAMN06208851
GFFV01001526	JAV38419.1	NOA1	nitric oxide-associated protein 1	2064	SAMN06208851
GFFV01001527	JAV38418.1	DIXDC1	dixin	2049	SAMN06208851
GFFV01001528	JAV38417.1	CSPP1	centrosome and spindle pole associated protein 1	2052	SAMN06208851
GFFV01001529	JAV38416.1	KIAA0408	uncharacterized protein KIAA0408	2064	SAMN06208851
GFFV01001530	JAV38415.1	GFPT2	glutamine--fructose-6-phosphate aminotransferase [isomerizing] 2	2049	SAMN06208851
GFFV01001531	JAV38414.1	PRPF3	U4/U6 small nuclear ribonucleoprotein Prp3	2052	SAMN06208851
GFFV01001532	JAV38413.1	SCFD2	sec1 family domain-containing protein 2	2055	SAMN06208851
GFFV01001533	JAV38412.1	PLK2	serine/threonine-protein kinase PLK2	2049	SAMN06208851
GFFV01001534	JAV38411.1	CUX1	protein CASP	2037	SAMN06208851
GFFV01001535	JAV38410.1	GNPAT	dihydroxyacetone phosphate acyltransferase	2043	SAMN06208851
GFFV01001536	JAV38409.1	SLC25A12	calcium-binding mitochondrial carrier protein Aralar1	2040	SAMN06208851
GFFV01001537	JAV38408.1	GCC2	GRIP and coiled-coil domain-containing protein 2	2043	SAMN06208851
GFFV01001538	JAV38407.1	AGPS	alkyldihydroxyacetonephosphate synthase, peroxisomal	2037	SAMN06208851
GFFV01001539	JAV38406.1	ERMP1	endoplasmic reticulum metallopeptidase 1	2043	SAMN06208851
GFFV01001540	JAV38405.1	HEATR3	HEAT repeat-containing protein 3	2040	SAMN06208851
GFFV01001541	JAV38404.1	FXR1	fragile X mental retardation syndrome-related protein 1	2034	SAMN06208851
GFFV01001542	JAV38403.1	IFT81	intraflagellar transport protein 81	2031	SAMN06208851
GFFV01001543	JAV38402.1	ZFP64	zinc finger protein 64	2043	SAMN06208851
GFFV01001544	JAV38401.1	DHX58	putative ATP-dependent RNA helicase DHX58	2037	SAMN06208851
GFFV01001545	JAV38400.1	TAF6	transcription initiation factor TFIID subunit 6	2034	SAMN06208851
GFFV01001546	JAV38399.1	ABLIM2	actin-binding LIM protein 2	2025	SAMN06208851
GFFV01001547	JAV38398.1	ANXA6	annexin A6	2022	SAMN06208851
GFFV01001548	JAV38397.1	SKIL	ski-like protein	2040	SAMN06208851
GFFV01001549	JAV38396.1	KAT2B	histone acetyltransferase KAT2B	2028	SAMN06208851
GFFV01001550	JAV38395.1	COLEC12	collectin-12	2037	SAMN06208851
GFFV01001551	JAV38394.1	PHF21A	PHD finger protein 21A	2028	SAMN06208851
GFFV01001552	JAV38393.1	NEXN	nexilin	2031	SAMN06208851
GFFV01001553	JAV38392.1	RAD17	cell cycle checkpoint protein RAD17	2028	SAMN06208851
GFFV01001554	JAV38391.1	HGSNAT	heparan-alpha-glucosaminide N-acetyltransferase	2025	SAMN06208851
GFFV01001555	JAV38390.1	ECM2	extracellular matrix protein 2 precursor	2034	SAMN06208851
GFFV01001556	JAV38389.1	GAS6	growth arrest-specific protein 6 precursor	2025	SAMN06208851
GFFV01001557	JAV38388.1	ADAM10	disintegrin and metalloproteinase domain-containing protein 10	2025	SAMN06208851
GFFV01001558	JAV38387.1	ITPKC	inositol-trisphosphate 3-kinase C	2031	SAMN06208851
GFFV01001559	JAV38386.1	AACS	acetoacetyl-CoA synthetase	2019	SAMN06208851
GFFV01001560	JAV38385.1	SRP72	signal recognition particle 72	2016	SAMN06208851
GFFV01001561	JAV38384.1	GTF3C4	general transcription factor 3C polypeptide 4	2031	SAMN06208851
GFFV01001562	JAV38383.1	TXLNB	beta-taxilin	2025	SAMN06208851
GFFV01001563	JAV38382.1	ADD3	gamma-adducin	2019	SAMN06208851
GFFV01001564	JAV38381.1	LOC102549710	sterile alpha motif domain-containing protein 11	2019	SAMN06208851
GFFV01001565	JAV38380.1	ZFP219	zinc finger protein 219	2028	SAMN06208851
GFFV01001566	JAV38379.1	ARHGEF37	rho guanine nucleotide exchange factor 37	2019	SAMN06208851
GFFV01001567	JAV38378.1	ZBTB16	zinc finger and BTB domain-containing protein 16	2022	SAMN06208851
GFFV01001568	JAV38377.1	LIMD1	LIM domain-containing protein 1	2022	SAMN06208851
GFFV01001569	JAV38376.1	SFPQ	splicing factor, proline- and glutamine-rich	2016	SAMN06208851
GFFV01001570	JAV38375.1	ABLIM1	actin-binding LIM protein 1	2004	SAMN06208851
GFFV01001571	JAV38374.1	LOC102903724	hepatoma-derived growth factor-related protein 2	2010	SAMN06208851
GFFV01001572	JAV38373.1	ENG	endoglin	2010	SAMN06208851
GFFV01001573	JAV38372.1	SPG20	spartin	2016	SAMN06208851
GFFV01001574	JAV38371.1	GTPBP1	GTP-binding protein 1	2010	SAMN06208851
GFFV01001575	JAV38370.1	LSG1	large subunit GTPase 1	2007	SAMN06208851
GFFV01001576	JAV38369.1	RNF40	E3 ubiquitin-protein ligase BRE1B	2007	SAMN06208851
GFFV01001577	JAV38368.1	ARMC9	lisH domain-containing protein ARMC9	1998	SAMN06208851
GFFV01001578	JAV38367.1	ABCG1	ATP-binding cassette sub-family G member 1	2001	SAMN06208851
GFFV01001579	JAV38366.1	RAPH1	ras-associated and pleckstriny domains-containing protein 1	2001	SAMN06208851
GFFV01001580	JAV38365.1	LZTS3	leucine zipper putative tumor suppressor 3	2013	SAMN06208851
GFFV01001581	JAV38364.1	RBM14	RNA-binding protein 14	2010	SAMN06208851
GFFV01001582	JAV38363.1	SDHA	succinate dehydrogenase [ubiquinone] flavoprotein subunit, mitochondrial precursor	1998	SAMN06208851
GFFV01001583	JAV38362.1	SELO	selenoprotein O	2004	SAMN06208851
GFFV01001584	JAV38361.1	TM9SF2	transmembrane 9 superfamily member 2 precursor	1995	SAMN06208851
GFFV01001585	JAV38360.1	SCMH1	polycomb protein SCMH1	1998	SAMN06208851
GFFV01001586	JAV38359.1	KATNB1	katanin p80 WD40 repeat-containing subunit B1	1992	SAMN06208851
GFFV01001587	JAV38358.1	MEPCE	7SK snRNA methylphosphate capping enzyme	2007	SAMN06208851
GFFV01001588	JAV38357.1	RPAP3	RNA polymerase II-associated protein 3	1995	SAMN06208851
GFFV01001589	JAV38356.1	RGL2	ral guanine nucleotide dissociation stimulator-like 2	1995	SAMN06208851
GFFV01001590	JAV38355.1	ZBTB20	zinc finger and BTB domain-containing protein 20	2007	SAMN06208851
GFFV01001591	JAV38354.1	FZD3	frizzled-3 precursor	2001	SAMN06208851
GFFV01001592	JAV38353.1	POMGNT1	protein O-linked-mannose beta-1,2-N-acetylglucosaminyltransferase 1	1983	SAMN06208851
GFFV01001593	JAV38352.1	GGT7	gamma-glutamyltransferase 7	1989	SAMN06208851
GFFV01001594	JAV38351.1	ATRIP	ATR-interacting protein	1992	SAMN06208851
GFFV01001595	JAV38350.1	GNE	bifunctional UDP-N-acetylglucosamine 2-epimerase/N-acetylmannosamine kinase	1992	SAMN06208851
GFFV01001596	JAV38349.1	MMP2	72 kDa type IV collagenase precursor	1989	SAMN06208851
GFFV01001597	JAV38348.1	AKAP10	A-kinase anchor protein 10, mitochondrial precursor	1986	SAMN06208851
GFFV01001598	JAV38347.1	ACOX1	peroxisomal acyl-coenzyme A oxidase 1	1986	SAMN06208851
GFFV01001599	JAV38346.1	TTC30A2	tetratricopeptide repeat protein 30A2	1998	SAMN06208851
GFFV01001600	JAV38345.1	MMP15	matrix metalloproteinase-15 precursor	1989	SAMN06208851
GFFV01001601	JAV38344.1	KY	kyphoscoliosis peptidase	1986	SAMN06208851
GFFV01001602	JAV38343.1	NEDD1	protein NEDD1	1983	SAMN06208851
GFFV01001603	JAV38342.1	WRNIP1	ATPase WRNIP1	1989	SAMN06208851
GFFV01001604	JAV38341.1	SYBU	syntabulin	1989	SAMN06208851
GFFV01001605	JAV38340.1	ANO10	anoctamin-10	1983	SAMN06208851
GFFV01001606	JAV38339.1	FBXO40	F-box only protein 40	1992	SAMN06208851
GFFV01001607	JAV38338.1	LRRC32	leucine-rich repeat-containing protein 32	1992	SAMN06208851
GFFV01001608	JAV38337.1	GPSM2	G-protein-signaling modulator 2	1980	SAMN06208851
GFFV01001609	JAV38336.1	CEP76	centrosomal protein of 76 kDa	1980	SAMN06208851
GFFV01001610	JAV38335.1	ANKS3	ankyrin repeat and SAM domain-containing protein 3	1977	SAMN06208851
GFFV01001611	JAV38334.1	SSH3	protein phosphatase Slingshot 3	1977	SAMN06208851
GFFV01001612	JAV38333.1	FASTKD3	FAST kinase domain-containing protein 3	1983	SAMN06208851
GFFV01001613	JAV38332.1	SENP1	sentrin-specific protease 1	1968	SAMN06208851
GFFV01001614	JAV38331.1	TANGO6	transport and Golgi organization protein 6	1974	SAMN06208851
GFFV01001615	JAV38330.1	EWSR1	RNA-binding protein EWS	1968	SAMN06208851
GFFV01001616	JAV38329.1	JPH1	junctophilin-1	1980	SAMN06208851
GFFV01001617	JAV38328.1	ADCK3	chaperone activity of bc1 complex-like, mitochondrial	1971	SAMN06208851
GFFV01001618	JAV38327.1	CPT2	carnitine O-palmitoyltransferase 2, mitochondrial precursor	1980	SAMN06208851
GFFV01001619	JAV38326.1	KCNQ4	potassium voltage-gated channel subfamily KQT member 4	1971	SAMN06208851
GFFV01001620	JAV38325.1	WDR70	WD repeat-containing protein 70	1965	SAMN06208851
GFFV01001621	JAV38324.1	SLC7A2	cationic amino acid transporter 2	1971	SAMN06208851
GFFV01001622	JAV38323.1	TIPARP	TCDD-inducible poly [ADP-ribose] polymerase	1977	SAMN06208851
GFFV01001623	JAV38322.1	LARP4B	la-related protein 4B	1965	SAMN06208851
GFFV01001624	JAV38321.1	DUSP16	dual specificity phosphatase 16	1974	SAMN06208851
GFFV01001625	JAV38320.1	PICALM	phosphatidylinositol-binding clathrin assembly protein	1959	SAMN06208851
GFFV01001626	JAV38319.1	SMO	smoothened	1968	SAMN06208851
GFFV01001627	JAV38318.1	MTHFR	methylenetetrahydrofolate reductase	1968	SAMN06208851
GFFV01001628	JAV38317.1	SLC44A1	choline transporter-like protein 1	1962	SAMN06208851
GFFV01001629	JAV38316.1	NGLY1	peptide-N(4)-(N-acetyl-beta-glucosaminyl)asparagine amidase	1965	SAMN06208851
GFFV01001630	JAV38315.1	TACC2	transforming acidic coiled-coil-containing protein 2	1959	SAMN06208851
GFFV01001631	JAV38314.1	LOC100910299	la-related protein 4	1962	SAMN06208851
GFFV01001632	JAV38313.1	WAC	WW domain-containing adapter protein with coiled-coil	1959	SAMN06208851
GFFV01001633	JAV38312.1	SLC20A2	sodium-dependent phosphate transporter 2 precursor	1962	SAMN06208851
GFFV01001634	JAV38311.1	RALBP1	ralA-binding protein 1	1962	SAMN06208851
GFFV01001635	JAV38310.1	CLCN1	chloride channel protein 1	1956	SAMN06208851
GFFV01001636	JAV38309.1	RAB11FIP5	rab11 family-interacting protein 5	1965	SAMN06208851
GFFV01001637	JAV38308.1	CD93	complement component C1q receptor	1968	SAMN06208851
GFFV01001638	JAV38307.1	FAF1	FAS-associated factor 1	1950	SAMN06208851
GFFV01001639	JAV38306.1	SPARCL1	SPARC-like protein 1 precursor	1959	SAMN06208851
GFFV01001640	JAV38305.1	SLC23A2	solute carrier family 23 member 2	1953	SAMN06208851
GFFV01001641	JAV38304.1	LRWD1	leucine-rich repeat and WD repeat-containing protein 1	1953	SAMN06208851
GFFV01001642	JAV38303.1	DDX17	putative ATP-dependent RNA helicase DDX17	1953	SAMN06208851
GFFV01001643	JAV38302.1	SLC9A6	sodium/hydrogen exchanger 6	1950	SAMN06208851
GFFV01001644	JAV38301.1	SRRT	serrate RNA effector molecule	1950	SAMN06208851
GFFV01001645	JAV38300.1	FOXK2	forkhead box protein K2	1956	SAMN06208851
GFFV01001646	JAV38299.1	CRTC1	CREB-regulated transcription coactivator 1	1950	SAMN06208851
GFFV01001647	JAV38298.1	TRIM32	E3 ubiquitin-protein ligase TRIM32	1962	SAMN06208851
GFFV01001648	JAV38297.1	MCAM	cell surface glycoprotein MUC18	1947	SAMN06208851
GFFV01001649	JAV38296.1	RPN2	dolichyl-diphosphooligosaccharide--protein glycosyltransferase subunit 2	1944	SAMN06208851
GFFV01001650	JAV38295.1	CPSF3	cleavage and polyadenylation specificity factor subunit 3	1944	SAMN06208851
GFFV01001651	JAV38294.1	LRRC4	leucine-rich repeat-containing protein 4 precursor	1959	SAMN06208851
GFFV01001652	JAV38293.1	TIGD5	tigger transposable element derived 5	1959	SAMN06208851
GFFV01001653	JAV38292.1	GAB1	GRB2-associated-binding protein 1	1947	SAMN06208851
GFFV01001654	JAV38291.1	PHACTR2	phosphatase and actin regulator 2	1941	SAMN06208851
GFFV01001655	JAV38290.1	ECD	protein SGT1	1938	SAMN06208851
GFFV01001656	JAV38289.1	RGS12	regulator of G-protein signaling 12	1938	SAMN06208851
GFFV01001657	JAV38288.1	RPS6KA6	ribosomal protein S6 kinase alpha-6	1929	SAMN06208851
GFFV01001658	JAV38287.1	WHSC1L1	histone-lysine N-methyltransferase NSD3	1938	SAMN06208851
GFFV01001659	JAV38286.1	RNPEP	aminopeptidase B	1935	SAMN06208851
GFFV01001660	JAV38285.1	PDZD4	PDZ domain-containing protein 4	1941	SAMN06208851
GFFV01001661	JAV38284.1	TRAF7	E3 ubiquitin-protein ligase TRAF7	1926	SAMN06208851
GFFV01001662	JAV38283.1	HNRNPM	heterogeneous nuclear ribonucleoprotein M	1932	SAMN06208851
GFFV01001663	JAV38282.1	FAM161B	protein FAM161B	1935	SAMN06208851
GFFV01001664	JAV38281.1	PIAS1	E3 SUMO-protein ligase PIAS1	1929	SAMN06208851
GFFV01001665	JAV38280.1	KLHL34	kelch-like protein 34	1941	SAMN06208851
GFFV01001666	JAV38279.1	PARN	poly(A)-specific ribonuclease PARN	1917	SAMN06208851
GFFV01001667	JAV38278.1	AMFR	E3 ubiquitin-protein ligase AMFR	1926	SAMN06208851
GFFV01001668	JAV38277.1	GOLIM4	Golgi integral membrane protein 4	1926	SAMN06208851
GFFV01001669	JAV38276.1	MAN1A2	mannosyl-oligosaccharide 1,2-alpha-mannosidase IB	1926	SAMN06208851
GFFV01001670	JAV38275.1	SOX13	transcription factor SOX-13	1926	SAMN06208851
GFFV01001671	JAV38274.1	MAP9	microtubule-associated protein 9	1926	SAMN06208851
GFFV01001672	JAV38273.1	CAPN6	calpain-6	1926	SAMN06208851
GFFV01001673	JAV38272.1	ZFP398	zinc finger protein 398	1932	SAMN06208851
GFFV01001674	JAV38271.1	GALNT15	polypeptide N-acetylgalactosaminyltransferase 15	1926	SAMN06208851
GFFV01001675	JAV38270.1	CAPN5	calpain-5	1923	SAMN06208851
GFFV01001676	JAV38269.1	ELL2	RNA polymerase II elongation factor ELL2	1923	SAMN06208851
GFFV01001677	JAV38268.1	TRIM47	tripartite motif-containing protein 47	1929	SAMN06208851
GFFV01001678	JAV38267.1	GGA1	ADP-ribosylation factor-binding protein GGA1	1917	SAMN06208851
GFFV01001679	JAV38266.1	LIMK2	LIM domain kinase 2	1917	SAMN06208851
GFFV01001680	JAV38265.1	HSPA1L	heat shock 70 kDa protein 1-like protein	1932	SAMN06208851
GFFV01001681	JAV38264.1	PRMT5	protein arginine N-methyltransferase 5	1914	SAMN06208851
GFFV01001682	JAV38263.1	PREPL	prolyl endopeptidase-like protein	1917	SAMN06208851
GFFV01001683	JAV38262.1	LRRFIP1	leucine-rich repeat flightless-interacting protein 1	1905	SAMN06208851
GFFV01001684	JAV38261.1	DMPK	myotonin-protein kinase	1914	SAMN06208851
GFFV01001685	JAV38260.1	LOC102017649	uncharacterized protein C17orf85	1914	SAMN06208851
GFFV01001686	JAV38259.1	PHTF1	putative homeodomain transcription factor 1	1914	SAMN06208851
GFFV01001687	JAV38258.1	DHX57	putative ATP-dependent RNA helicase DHX57	1914	SAMN06208851
GFFV01001688	JAV38257.1	LOC105999841	heat shock 70 kDa protein 1B	1926	SAMN06208851
GFFV01001689	JAV38256.1	INPP5E	72 kDa inositol polyphosphate 5-phosphatase	1917	SAMN06208851
GFFV01001690	JAV38255.1	TMC6	transmembrane channel-like protein 6	1914	SAMN06208851
GFFV01001691	JAV38254.1	GHR	growth hormone receptor	1917	SAMN06208851
GFFV01001692	JAV38253.1	LOC100360205	palladin	1914	SAMN06208851
GFFV01001693	JAV38252.1	DMWD	dystrophia myotonica WD repeat-containing protein	1920	SAMN06208851
GFFV01001694	JAV38251.1	RBM25	RNA-binding protein 25	1911	SAMN06208851
GFFV01001695	JAV38250.1	LOC100911685	eukaryotic peptide chain release factor GTP-binding subunit ERF3A	1908	SAMN06208851
GFFV01001696	JAV38249.1	GTPBP4	nucleolar GTP-binding protein 1	1905	SAMN06208851
GFFV01001697	JAV38248.1	EPB4.1	protein 4.1	1905	SAMN06208851
GFFV01001698	JAV38247.1	TMEM8	transmembrane protein 8A	1911	SAMN06208851
GFFV01001699	JAV38246.1	SLC6A8	sodium- and chloride-dependent creatine transporter 1	1908	SAMN06208851
GFFV01001700	JAV38245.1	CTTNBP2NL	CTTNBP2 N-terminal-like protein	1917	SAMN06208851
GFFV01001701	JAV38244.1	NOP9	nucleolar protein 9	1911	SAMN06208851
GFFV01001702	JAV38243.1	ASAP3	arf-GAP with SH3 domain, ANK repeat and PH domain-containing protein 3	1905	SAMN06208851
GFFV01001703	JAV38242.1	HAUS5	HAUS augmin-like complex subunit 5	1902	SAMN06208851
GFFV01001704	JAV38241.1	SOX6	transcription factor SOX-6	1908	SAMN06208851
GFFV01001705	JAV38240.1	ZDHHC17	palmitoyltransferase ZDHHC17	1899	SAMN06208851
GFFV01001706	JAV38239.1	BRPF3	bromodomain and PHD finger-containing protein 3	1911	SAMN06208851
GFFV01001707	JAV38238.1	RHOT1	mitochondrial Rho GTPase 1	1896	SAMN06208851
GFFV01001708	JAV38237.1	RACGAP1	rac GTPase-activating protein 1	1899	SAMN06208851
GFFV01001709	JAV38236.1	PAPD5	non-canonical poly(A) RNA polymerase PAPD5	1902	SAMN06208851
GFFV01001710	JAV38235.1	SLC5A6	sodium-dependent multivitamin transporter	1899	SAMN06208851
GFFV01001711	JAV38234.1	TAF4	transcription initiation factor TFIID subunit 4	1899	SAMN06208851
GFFV01001712	JAV38233.1	HNRNPR	heterogeneous nuclear ribonucleoprotein R	1902	SAMN06208851
GFFV01001713	JAV38232.1	CHML	rab proteins geranylgeranyltransferase component A 2	1911	SAMN06208851
GFFV01001714	JAV38231.1	ILVBL	acetolactate synthase-like protein	1896	SAMN06208851
GFFV01001715	JAV38230.1	FANCG	Fanconi anemia group G protein	1896	SAMN06208851
GFFV01001716	JAV38229.1	HSPA2	heat shock-related 70 kDa protein 2	1908	SAMN06208851
GFFV01001717	JAV38228.1	PABPC4	polyadenylate-binding protein 4	1896	SAMN06208851
GFFV01001718	JAV38227.1	GSTCD	glutathione S-transferase C-terminal domain-containing protein	1896	SAMN06208851
GFFV01001719	JAV38226.1	ABCF2	ATP-binding cassette sub-family F member 2	1890	SAMN06208851
GFFV01001720	JAV38225.1	NTN4	netrin-4 precursor	1893	SAMN06208851
GFFV01001721	JAV38224.1	GGCX	vitamin K-dependent gamma-carboxylase	1890	SAMN06208851
GFFV01001722	JAV38223.1	BCAM	basal cell adhesion molecule precursor	1887	SAMN06208851
GFFV01001723	JAV38222.1	PIAS3	E3 SUMO-protein ligase PIAS3	1887	SAMN06208851
GFFV01001724	JAV38221.1	SLC12A2	solute carrier family 12 member 2	1881	SAMN06208851
GFFV01001725	JAV38220.1	FBXO21	F-box only protein 21	1887	SAMN06208851
GFFV01001726	JAV38219.1	ANKRD13B	ankyrin repeat domain-containing protein 13B	1881	SAMN06208851
GFFV01001727	JAV38218.1	TAF6L	TAF6-like RNA polymerase II p300/CBP-associated factor-associated factor 65 kDa subunit 6L	1884	SAMN06208851
GFFV01001728	JAV38217.1	CRAT	carnitine O-acetyltransferase	1881	SAMN06208851
GFFV01001729	JAV38216.1	AGAP3	arf-GAP with GTPase, ANK repeat and PH domain-containing protein 3	1881	SAMN06208851
GFFV01001730	JAV38215.1	ATG16L1	autophagy-related protein 16-1	1875	SAMN06208851
GFFV01001731	JAV38214.1	TRIM41	E3 ubiquitin-protein ligase TRIM41	1887	SAMN06208851
GFFV01001732	JAV38213.1	DUSP8	dual specificity protein phosphatase 8	1887	SAMN06208851
GFFV01001733	JAV38212.1	TRAF3IP1	TRAF3-interacting protein 1	1878	SAMN06208851
GFFV01001734	JAV38211.1	COL4A3BP	collagen type IV alpha-3-binding protein	1875	SAMN06208851
GFFV01001735	JAV38210.1	ADCK2	putative aarF domain-containing protein kinase 2	1884	SAMN06208851
GFFV01001736	JAV38209.1	LOC105983500	uncharacterized protein C17orf85	1878	SAMN06208851
GFFV01001737	JAV38208.1	SAMHD1	SAM domain and HD domain-containing protein 1	1872	SAMN06208851
GFFV01001738	JAV38207.1	ACTR8	actin-related protein 8	1875	SAMN06208851
GFFV01001739	JAV38206.1	WDR44	WD repeat-containing protein 44	1872	SAMN06208851
GFFV01001740	JAV38205.1	SNX9	sorting nexin-9	1869	SAMN06208851
GFFV01001741	JAV38204.1	SREK1	splicing regulatory glutamine/lysine-rich protein 1	1875	SAMN06208851
GFFV01001742	JAV38203.1	ACAD9	acyl-CoA dehydrogenase family member 9, mitochondrial	1869	SAMN06208851
GFFV01001743	JAV38202.1	FEM1B	protein fem-1 B	1884	SAMN06208851
GFFV01001744	JAV38201.1	KCNC4	potassium voltage-gated channel subfamily C member 4	1881	SAMN06208851
GFFV01001745	JAV38200.1	8430419L09RIK	uncharacterized protein KIAA1467	1872	SAMN06208851
GFFV01001746	JAV38199.1	KLC2	kinesin light chain 2	1869	SAMN06208851
GFFV01001747	JAV38198.1	NCOA4	nuclear receptor coactivator 4	1875	SAMN06208851
GFFV01001748	JAV38197.1	RPAP2	putative RNA polymerase II subunit B1 CTD phosphatase Rpap2	1872	SAMN06208851
GFFV01001749	JAV38196.1	LRFN3	leucine-rich repeat and fibronectin type-III domain-containing protein 3 precursor	1881	SAMN06208851
GFFV01001750	JAV38195.1	FRMD6	FERM domain-containing protein 6	1869	SAMN06208851
GFFV01001751	JAV38194.1	RMI1	recQ-mediated genome instability protein 1	1881	SAMN06208851
GFFV01001752	JAV38193.1	NXF1	nuclear RNA export factor 1	1860	SAMN06208851
GFFV01001753	JAV38192.1	ANO1	anoctamin-1	1863	SAMN06208851
GFFV01001754	JAV38191.1	SPHK2	sphingosine kinase 2	1875	SAMN06208851
GFFV01001755	JAV38190.1	ACSS2	acetyl-coenzyme A synthetase, cytoplasmic	1860	SAMN06208851
GFFV01001756	JAV38189.1	GPAA1	glycosylphosphatidylinositol anchor attachment 1 protein	1866	SAMN06208851
GFFV01001757	JAV38188.1	KBTBD12	kelch repeat and BTB domain-containing protein 12	1872	SAMN06208851
GFFV01001758	JAV38187.1	EIF4B	eukaryotic translation initiation factor 4B	1860	SAMN06208851
GFFV01001759	JAV38186.1	ZFP131	zinc finger protein 131	1869	SAMN06208851
GFFV01001760	JAV38185.1	ARHGEF6	rho guanine nucleotide exchange factor 6	1857	SAMN06208851
GFFV01001761	JAV38184.1	KLHL40	kelch-like protein 40	1869	SAMN06208851
GFFV01001762	JAV38183.1	GUCY1B3	guanylate cyclase soluble subunit beta-1	1860	SAMN06208851
GFFV01001763	JAV38182.1	WDCP	WD repeat and coiled-coil-containing protein C2orf44	1872	SAMN06208851
GFFV01001764	JAV38181.1	FBXL4	F-box/LRR-repeat protein 4	1866	SAMN06208851
GFFV01001765	JAV38180.1	2510003E04RIK	KIF1-binding protein	1866	SAMN06208851
GFFV01001766	JAV38179.1	RUFY3	protein RUFY3	1854	SAMN06208851
GFFV01001767	JAV38178.1	SMPD1	sphingomyelin phosphodiesterase precursor	1866	SAMN06208851
GFFV01001768	JAV38177.1	SMARCAL1	SWI/SNF-related matrix-associated actin-dependent regulator of chromatin subfamily A-like protein 1	1857	SAMN06208851
GFFV01001769	JAV38176.1	SLC2A12	solute carrier family 2, facilitated glucose transporter member 12	1866	SAMN06208851
GFFV01001770	JAV38175.1	ZMYND11	zinc finger MYND domain-containing protein 11	1854	SAMN06208851
GFFV01001771	JAV38174.1	ETFDH	electron transfer flavoprotein-ubiquinone oxidoreductase, mitochondrial precursor	1854	SAMN06208851
GFFV01001772	JAV38173.1	ADAMTS15	A disintegrin and metalloproteinase with thrombospondin motifs 15	1860	SAMN06208851
GFFV01001773	JAV38172.1	KLHL8	kelch-like protein 8	1857	SAMN06208851
GFFV01001774	JAV38171.1	TRMT2A	tRNA (uracil-5-)-methyltransferase A	1854	SAMN06208851
GFFV01001775	JAV38170.1	ZBTB7C	zinc finger and BTB domain-containing protein 7C	1863	SAMN06208851
GFFV01001776	JAV38169.1	RPA1	replication protein A 70 kDa DNA-binding subunit	1848	SAMN06208851
GFFV01001777	JAV38168.1	EIF2AK1	eukaryotic translation initiation factor 2-alpha kinase 1	1851	SAMN06208851
GFFV01001778	JAV38167.1	WDR26	WD repeat-containing protein 26	1848	SAMN06208851
GFFV01001779	JAV38166.1	CTIF	CBP80/20-dependent translation initiation factor	1851	SAMN06208851
GFFV01001780	JAV38165.1	AW554918	uncharacterized protein KIAA1328	1851	SAMN06208851
GFFV01001781	JAV38164.1	MEN1	menin	1851	SAMN06208851
GFFV01001782	JAV38163.1	HIC2	hypermethylated in cancer 2 protein	1857	SAMN06208851
GFFV01001783	JAV38162.1	AIFM1	apoptosis-inducing factor 1, mitochondrial	1842	SAMN06208851
GFFV01001784	JAV38161.1	DDX59	putative ATP-dependent RNA helicase DDX59	1851	SAMN06208851
GFFV01001785	JAV38160.1	TPP1	tripeptidyl-peptidase 1 precursor	1845	SAMN06208851
GFFV01001786	JAV38159.1	GLCE	D-glucuronyl C5-epimerase	1854	SAMN06208851
GFFV01001787	JAV38158.1	AKAP8L	A-kinase anchor protein 8-like protein	1842	SAMN06208851
GFFV01001788	JAV38157.1	CROT	peroxisomal carnitine O-octanoyltransferase	1839	SAMN06208851
GFFV01001789	JAV38156.1	MSL1	male-specific lethal 1	1845	SAMN06208851
GFFV01001790	JAV38155.1	DYNC1I2	cytoplasmic dynein 1 intermediate chain 2	1839	SAMN06208851
GFFV01001791	JAV38154.1	ITFG1	T-cell immunomodulatory protein precursor	1836	SAMN06208851
GFFV01001792	JAV38153.1	FNBP1	formin-binding protein 1	1836	SAMN06208851
GFFV01001793	JAV38152.1	SYVN1	E3 ubiquitin-protein ligase synoviolin	1836	SAMN06208851
GFFV01001794	JAV38151.1	ALG9	alpha-1,2-mannosyltransferase ALG9	1836	SAMN06208851
GFFV01001795	JAV38150.1	AHCYL2	putative adenosylhomocysteinase 3	1833	SAMN06208851
GFFV01001796	JAV38149.1	LOC105990899	zinc finger protein 655-like protein	1845	SAMN06208851
GFFV01001797	JAV38148.1	RHOBTB3	rho-related BTB domain-containing protein 3	1836	SAMN06208851
GFFV01001798	JAV38147.1	SP2	transcription factor Sp2	1842	SAMN06208851
GFFV01001799	JAV38146.1	LPP	lipoma-preferred partner	1839	SAMN06208851
GFFV01001800	JAV38145.1	2810403A07RIK	UPF0469 protein KIAA0907	1833	SAMN06208851
GFFV01001801	JAV38144.1	BTBD9	BTB/POZ domain-containing protein 9	1836	SAMN06208851
GFFV01001802	JAV38143.1	PRICKLE3	prickle-like protein 3	1836	SAMN06208851
GFFV01001803	JAV38142.1	NR1D1	nuclear receptor subfamily 1 group D member 1	1836	SAMN06208851
GFFV01001804	JAV38141.1	BUD13	BUD13	1833	SAMN06208851
GFFV01001805	JAV38140.1	CARM1	histone-arginine methyltransferase CARM1	1827	SAMN06208851
GFFV01001806	JAV38139.1	MTDH	protein LYRIC	1830	SAMN06208851
GFFV01001807	JAV38138.1	TOMM70A	mitochondrial import receptor subunit TOM70	1830	SAMN06208851
GFFV01001808	JAV38137.1	SOCS7	suppressor of cytokine signaling 7	1833	SAMN06208851
GFFV01001809	JAV38136.1	CSRNP1	cysteine/serine-rich nuclear protein 1	1836	SAMN06208851
GFFV01001810	JAV38135.1	LOC100910755	RUN and FYVE domain-containing protein 2	1821	SAMN06208851
GFFV01001811	JAV38134.1	IGSF8	immunoglobulin superfamily member 8	1833	SAMN06208851
GFFV01001812	JAV38133.1	XRCC6	X-ray repair cross-complementing protein 6	1827	SAMN06208851
GFFV01001813	JAV38132.1	GALNT11	polypeptide N-acetylgalactosaminyltransferase 11	1827	SAMN06208851
GFFV01001814	JAV38131.1	LOC105982898	bifunctional lysine-specific demethylase and histidyl-hydroxylase NO66	1836	SAMN06208851
GFFV01001815	JAV38130.1	TTLL7	tubulin polyglutamylase TTLL7	1821	SAMN06208851
GFFV01001816	JAV38129.1	ZFP652	zinc finger protein 652	1830	SAMN06208851
GFFV01001817	JAV38128.1	ACTR5	actin-related protein 5	1824	SAMN06208851
GFFV01001818	JAV38127.1	PDE12	2',5'-phosphodiesterase 12	1830	SAMN06208851
GFFV01001819	JAV38126.1	CC2D1B	coiled-coil and C2 domain-containing protein 1B	1815	SAMN06208851
GFFV01001820	JAV38125.1	VWA2	von Willebrand factor A domain-containing protein 2	1824	SAMN06208851
GFFV01001821	JAV38124.1	IRGQ	immunity-related GTPase family Q protein	1830	SAMN06208851
GFFV01001822	JAV38123.1	IGFALS	insulin-like growth factor-binding protein complex acid labile subunit precursor	1827	SAMN06208851
GFFV01001823	JAV38122.1	NFE2L2	nuclear factor erythroid 2-related factor 2	1824	SAMN06208851
GFFV01001824	JAV38121.1	APBA3	amyloid beta A4 precursor protein-binding family A member 3	1818	SAMN06208851
GFFV01001825	JAV38120.1	KLHL41	kelch-like protein 41	1821	SAMN06208851
GFFV01001826	JAV38119.1	SCARA3	scavenger receptor class A member 3	1821	SAMN06208851
GFFV01001827	JAV38118.1	KLHL20	kelch-like protein 20	1815	SAMN06208851
GFFV01001828	JAV38117.1	GALNT10	polypeptide N-acetylgalactosaminyltransferase 10	1812	SAMN06208851
GFFV01001829	JAV38116.1	GALNTL6	polypeptide N-acetylgalactosaminyltransferase-like 6	1812	SAMN06208851
GFFV01001830	JAV38115.1	AGFG1	arf-GAP domain and FG repeat-containing protein 1	1809	SAMN06208851
GFFV01001831	JAV38114.1	FAM189A2	protein FAM189A2	1812	SAMN06208851
GFFV01001832	JAV38113.1	NTN1	netrin-1 precursor	1815	SAMN06208851
GFFV01001833	JAV38112.1	PPP2R1B	serine/threonine-protein phosphatase 2A 65 kDa regulatory subunit A beta	1806	SAMN06208851
GFFV01001834	JAV38111.1	TRIP10	cdc42-interacting protein 4	1806	SAMN06208851
GFFV01001835	JAV38110.1	MAGED2	melanoma-associated antigen D2	1809	SAMN06208851
GFFV01001836	JAV38109.1	MBD1	methyl-CpG-binding domain protein 1	1806	SAMN06208851
GFFV01001837	JAV38108.1	ANO5	anoctamin-5	1806	SAMN06208851
GFFV01001838	JAV38107.1	ZNF770	zinc finger protein 770	1818	SAMN06208851
GFFV01001839	JAV38106.1	POLA2	DNA polymerase alpha subunit B	1800	SAMN06208851
GFFV01001840	JAV38105.1	KLHL15	kelch-like protein 15	1815	SAMN06208851
GFFV01001841	JAV38104.1	UBQLN4	ubiquilin-4	1806	SAMN06208851
GFFV01001842	JAV38103.1	IGF2BP2	insulin-like growth factor 2 mRNA-binding protein 2	1800	SAMN06208851
GFFV01001843	JAV38102.1	DCAF15	DDB1- and CUL4-associated factor 15	1803	SAMN06208851
GFFV01001844	JAV38101.1	HMGXB4	HMG domain-containing protein 4	1806	SAMN06208851
GFFV01001845	JAV38100.1	SLC9A5	sodium/hydrogen exchanger 5	1803	SAMN06208851
GFFV01001846	JAV38099.1	RBM6	RNA-binding protein 6	1800	SAMN06208851
GFFV01001847	JAV38098.1	DDX55	ATP-dependent RNA helicase DDX55	1800	SAMN06208851
GFFV01001848	JAV38097.1	IFT74	intraflagellar transport protein 74	1794	SAMN06208851
GFFV01001849	JAV38096.1	PPP2R5D	delta	1797	SAMN06208851
GFFV01001850	JAV38095.1	LIMA1	LIM domain and actin-binding protein 1	1803	SAMN06208851
GFFV01001851	JAV38094.1	BIRC2	baculoviral IAP repeat-containing protein 2	1803	SAMN06208851
GFFV01001852	JAV38093.1	KLHL24	kelch-like protein 24	1803	SAMN06208851
GFFV01001853	JAV38092.1	WBSCR17	putative polypeptide N-acetylgalactosaminyltransferase-like protein 3	1797	SAMN06208851
GFFV01001854	JAV38091.1	FBXW8	F-box/WD repeat-containing protein 8	1797	SAMN06208851
GFFV01001855	JAV38090.1	FAM91A1	protein FAM91A1	1791	SAMN06208851
GFFV01001856	JAV38089.1	MAGEE1	melanoma-associated antigen E1	1806	SAMN06208851
GFFV01001857	JAV38088.1	CDC14A	dual specificity protein phosphatase CDC14A	1791	SAMN06208851
GFFV01001858	JAV38087.1	FPGT	fucose-1-phosphate guanylyltransferase	1803	SAMN06208851
GFFV01001859	JAV38086.1	PIDD1	p53-induced death domain-containing protein 1	1794	SAMN06208851
GFFV01001860	JAV38085.1	FRMD3	FERM domain-containing protein 3	1791	SAMN06208851
GFFV01001861	JAV38084.1	ZBTB46	zinc finger and BTB domain-containing protein 46	1800	SAMN06208851
GFFV01001862	JAV38083.1	BCAR1	breast cancer anti-estrogen resistance protein 1	1800	SAMN06208851
GFFV01001863	JAV38082.1	EPS15L1	epidermal growth factor receptor substrate 15-like 1	1788	SAMN06208851
GFFV01001864	JAV38081.1	PNMAL2	PNMA-like protein 2	1803	SAMN06208851
GFFV01001865	JAV38080.1	NR4A1	nuclear receptor subfamily 4 group A member 1	1797	SAMN06208851
GFFV01001866	JAV38079.1	LMOD1	leiomodin-1	1800	SAMN06208851
GFFV01001867	JAV38078.1	MED26	mediator of RNA polymerase II transcription subunit 26	1800	SAMN06208851
GFFV01001868	JAV38077.1	TOP1MT	DNA topoisomerase I, mitochondrial	1788	SAMN06208851
GFFV01001869	JAV38076.1	STXBP3A	syntaxin-binding protein 3	1782	SAMN06208851
GFFV01001870	JAV38075.1	ACOT11	acyl-coenzyme A thioesterase 11	1785	SAMN06208851
GFFV01001871	JAV38074.1	ANKS1	ankyrin repeat and SAM domain-containing protein 1A	1785	SAMN06208851
GFFV01001872	JAV38073.1	PWWP2B	PWWP domain containing 2	1797	SAMN06208851
GFFV01001873	JAV38072.1	KLHL21	kelch-like protein 21	1794	SAMN06208851
GFFV01001874	JAV38071.1	KLHL2	kelch-like protein 2	1782	SAMN06208851
GFFV01001875	JAV38070.1	LOC100911959	ubiquitin carboxyl-terminal hydrolase 5-like protein	1782	SAMN06208851
GFFV01001876	JAV38069.1	C20ORF194	uncharacterized protein C20orf194	1779	SAMN06208851
GFFV01001877	JAV38068.1	TMEM259	membralin	1785	SAMN06208851
GFFV01001878	JAV38067.1	TMTC1	transmembrane and TPR repeat-containing protein 1	1782	SAMN06208851
GFFV01001879	JAV38066.1	PTPN9	tyrosine-protein phosphatase non-receptor type 9	1782	SAMN06208851
GFFV01001880	JAV38065.1	CRY2	cryptochrome-2	1782	SAMN06208851
GFFV01001881	JAV38064.1	ARHGAP18	rho GTPase-activating protein 18	1779	SAMN06208851
GFFV01001882	JAV38063.1	CNNM4	metal transporter CNNM4	1785	SAMN06208851
GFFV01001883	JAV38062.1	EBF1	transcription factor COE1	1776	SAMN06208851
GFFV01001884	JAV38061.1	HDAC9	histone deacetylase 9	1779	SAMN06208851
GFFV01001885	JAV38060.1	LOC107146613	sodium/calcium exchanger 3	1788	SAMN06208851
GFFV01001886	JAV38059.1	GRK5	G protein-coupled receptor kinase 5	1773	SAMN06208851
GFFV01001887	JAV38058.1	IL4I1	L-amino-acid oxidase	1782	SAMN06208851
GFFV01001888	JAV38057.1	SRPK3	SRSF protein kinase 3	1773	SAMN06208851
GFFV01001889	JAV38056.1	GDPD5	glycerophosphodiester phosphodiesterase domain-containing protein 5	1773	SAMN06208851
GFFV01001890	JAV38055.1	TAF1B	TATA box-binding protein-associated factor RNA polymerase I subunit B	1773	SAMN06208851
GFFV01001891	JAV38054.1	ABLIM3	actin-binding LIM protein 3	1767	SAMN06208851
GFFV01001892	JAV38053.1	BTBD7	BTB/POZ domain-containing protein 7	1782	SAMN06208851
GFFV01001893	JAV38052.1	ZBED8	protein ZBED8	1785	SAMN06208851
GFFV01001894	JAV38051.1	SLC26A11	sodium-independent sulfate anion transporter	1770	SAMN06208851
GFFV01001895	JAV38050.1	SLC45A4	solute carrier family 45 member 4	1779	SAMN06208851
GFFV01001896	JAV38049.1	LINGO4	leucine-rich repeat and immunoglobulin-like domain-containing nogo receptor-interacting protein 4	1782	SAMN06208851
GFFV01001897	JAV38048.1	LOC101983549	inner nuclear membrane protein Man1	1770	SAMN06208851
GFFV01001898	JAV38047.1	MARS2	methionine--tRNA ligase, mitochondrial	1782	SAMN06208851
GFFV01001899	JAV38046.1	ABCD3	ATP-binding cassette sub-family D member 3	1761	SAMN06208851
GFFV01001900	JAV38045.1	FBXW7	F-box/WD repeat-containing protein 7	1770	SAMN06208851
GFFV01001901	JAV38044.1	PAK4	serine/threonine-protein kinase PAK 4	1773	SAMN06208851
GFFV01001902	JAV38043.1	FAM117B	protein FAM117B	1773	SAMN06208851
GFFV01001903	JAV38042.1	ATAD3A	ATPase family AAA domain-containing protein 3	1764	SAMN06208851
GFFV01001904	JAV38041.1	FOXJ3	forkhead box protein J3	1767	SAMN06208851
GFFV01001905	JAV38040.1	ASB15	ankyrin repeat and SOCS box protein 15	1767	SAMN06208851
GFFV01001906	JAV38039.1	MNT	max-binding protein MNT	1767	SAMN06208851
GFFV01001907	JAV38038.1	CRY1	cryptochrome-1	1761	SAMN06208851
GFFV01001908	JAV38037.1	EIF2A	eukaryotic translation initiation factor 2A	1758	SAMN06208851
GFFV01001909	JAV38036.1	NACC2	nucleus accumbens-associated protein 2	1767	SAMN06208851
GFFV01001910	JAV38035.1	APPBP2	amyloid protein-binding protein 2	1758	SAMN06208851
GFFV01001911	JAV38034.1	KLHL25	kelch-like protein 25	1770	SAMN06208851
GFFV01001912	JAV38033.1	ARID5A	AT-rich interactive domain-containing protein 5A	1764	SAMN06208851
GFFV01001913	JAV38032.1	HRC	sarcoplasmic reticulum histidine-rich calcium-binding protein	1764	SAMN06208851
GFFV01001914	JAV38031.1	LOC101959529	ubiquitin conjugation factor E4 A	1758	SAMN06208851
GFFV01001915	JAV38030.1	SWAP70	switch-associated protein 70	1758	SAMN06208851
GFFV01001916	JAV38029.1	HOOK2	protein Hook 2	1752	SAMN06208851
GFFV01001917	JAV38028.1	LMNB1	lamin-B1	1758	SAMN06208851
GFFV01001918	JAV38027.1	ZKSCAN17	zinc finger protein 496	1761	SAMN06208851
GFFV01001919	JAV38026.1	RDX	radixin	1752	SAMN06208851
GFFV01001920	JAV38025.1	FMR1	fragile X mental retardation protein 1	1749	SAMN06208851
GFFV01001921	JAV38024.1	RUNX1T1	protein CBFA2T1	1752	SAMN06208851
GFFV01001922	JAV38023.1	EIF2D	eukaryotic translation initiation factor 2D	1746	SAMN06208851
GFFV01001923	JAV38022.1	FBRSL1	fibrosin-1-like protein	1758	SAMN06208851
GFFV01001924	JAV38021.1	KAT7	histone acetyltransferase KAT7	1746	SAMN06208851
GFFV01001925	JAV38020.1	EPN2	epsin-2	1752	SAMN06208851
GFFV01001926	JAV38019.1	MMP14	matrix metalloproteinase-14 precursor	1749	SAMN06208851
GFFV01001927	JAV38018.1	ENOX2	ecto-NOX disulfide-thiol exchanger 2	1746	SAMN06208851
GFFV01001928	JAV38017.1	ARHGEF25	rho guanine nucleotide exchange factor 25	1743	SAMN06208851
GFFV01001929	JAV38016.1	SHOC2	leucine-rich repeat protein SHOC-2	1749	SAMN06208851
GFFV01001930	JAV38015.1	RARS2	putative arginyl-tRNA synthetase, mitochondrial	1737	SAMN06208851
GFFV01001931	JAV38014.1	POLL	DNA polymerase lambda	1749	SAMN06208851
GFFV01001932	JAV38013.1	IRF2BP1	interferon regulatory factor 2-binding protein 1	1755	SAMN06208851
GFFV01001933	JAV38012.1	LOC106144406	mineralocorticoid receptor	1755	SAMN06208851
GFFV01001934	JAV38011.1	TRIP4	activating signal cointegrator 1	1743	SAMN06208851
GFFV01001935	JAV38010.1	PIGQ	phosphatidylinositol N-acetylglucosaminyltransferase subunit Q	1746	SAMN06208851
GFFV01001936	JAV38009.1	PPP2R3B	serine/threonine-protein phosphatase 2A regulatory subunit B'' subunit beta	1743	SAMN06208851
GFFV01001937	JAV38008.1	CDC40	pre-mRNA-processing factor 17	1740	SAMN06208851
GFFV01001938	JAV38007.1	RPS6KA5	ribosomal protein S6 kinase alpha-5	1743	SAMN06208851
GFFV01001939	JAV38006.1	FAAH	fatty-acid amide hydrolase 1	1740	SAMN06208851
GFFV01001940	JAV38005.1	METTL3	N6-adenosine-methyltransferase subunit METTL3	1743	SAMN06208851
GFFV01001941	JAV38004.1	DAK	bifunctional ATP-dependent dihydroxyacetone kinase/FAD-AMP lyase (cyclizing)	1737	SAMN06208851
GFFV01001942	JAV38003.1	1110008L16RIK	mitochondrial ribonuclease P protein 3 precursor	1746	SAMN06208851
GFFV01001943	JAV38002.1	GABBR1	gamma-aminobutyric acid type B receptor subunit 1	1737	SAMN06208851
GFFV01001944	JAV38001.1	FLCN	folliculin	1740	SAMN06208851
GFFV01001945	JAV38000.1	ORC2	origin recognition complex subunit 2	1734	SAMN06208851
GFFV01001946	JAV37999.1	MGAT4B	alpha-1,3-mannosyl-glycoprotein 4-beta-N-acetylglucosaminyltransferase B precursor	1734	SAMN06208851
GFFV01001947	JAV37998.1	BC037034	uncharacterized protein C7orf43	1737	SAMN06208851
GFFV01001948	JAV37997.1	GRK6	G protein-coupled receptor kinase 6	1731	SAMN06208851
GFFV01001949	JAV37996.1	MPP7	MAGUK p55 subfamily member 7	1731	SAMN06208851
GFFV01001950	JAV37995.1	KLHL30	kelch-like protein 30	1740	SAMN06208851
GFFV01001951	JAV37994.1	EBF2	transcription factor COE2	1731	SAMN06208851
GFFV01001952	JAV37993.1	YTHDF2	YTH domain-containing family protein 2	1740	SAMN06208851
GFFV01001953	JAV37992.1	POMGNT2	protein O-linked-mannose beta-1,4-N-acetylglucosaminyltransferase 2 precursor	1743	SAMN06208851
GFFV01001954	JAV37991.1	FOXJ2	forkhead box protein J2	1734	SAMN06208851
GFFV01001955	JAV37990.1	TKTL1	transketolase-like protein 1	1731	SAMN06208851
GFFV01001956	JAV37989.1	ANKRD13D	ankyrin repeat domain-containing protein 13D	1728	SAMN06208851
GFFV01001957	JAV37988.1	LOC100912372	protein FAM115C-like protein	1740	SAMN06208851
GFFV01001958	JAV37987.1	NR1D2	nuclear receptor subfamily 1 group D member 2	1734	SAMN06208851
GFFV01001959	JAV37986.1	SIPA1L3	signal-induced proliferation-associated 1 like 3	1731	SAMN06208851
GFFV01001960	JAV37985.1	BAG3	BAG family molecular chaperone regulator 3	1737	SAMN06208851
GFFV01001961	JAV37984.1	EYA3	eyes absent 3	1722	SAMN06208851
GFFV01001962	JAV37983.1	LOC107971452	regulator of G-protein signaling 12-like protein	1728	SAMN06208851
GFFV01001963	JAV37982.1	CBFA2T2	protein CBFA2T2	1728	SAMN06208851
GFFV01001964	JAV37981.1	ACSF3	acyl-CoA synthetase family member 3, mitochondrial	1728	SAMN06208851
GFFV01001965	JAV37980.1	TRIM23	E3 ubiquitin-protein ligase TRIM23	1725	SAMN06208851
GFFV01001966	JAV37979.1	MSL2	E3 ubiquitin-protein ligase MSL2	1734	SAMN06208851
GFFV01001967	JAV37978.1	KLHL18	kelch-like 18	1725	SAMN06208851
GFFV01001968	JAV37977.1	FIP1L1	pre-mRNA 3'-end-processing factor FIP1	1716	SAMN06208851
GFFV01001969	JAV37976.1	NT5E	5'-nucleotidase precursor	1725	SAMN06208851
GFFV01001970	JAV37975.1	ZNF503	zinc finger protein 503	1728	SAMN06208851
GFFV01001971	JAV37974.1	POLR1B	DNA-directed RNA polymerase I subunit RPA2	1725	SAMN06208851
GFFV01001972	JAV37973.1	CNOT4	CCR4-NOT transcription complex subunit 4	1719	SAMN06208851
GFFV01001973	JAV37972.1	MTMR1	myotubularin-related protein 1	1716	SAMN06208851
GFFV01001974	JAV37971.1	VPS45	vacuolar protein sorting-associated protein 45	1713	SAMN06208851
GFFV01001975	JAV37970.1	DPYSL3	dihydropyrimidinase-related protein 3 CRMP4a	1713	SAMN06208851
GFFV01001976	JAV37969.1	SNX33	sorting nexin-33	1725	SAMN06208851
GFFV01001977	JAV37968.1	WSCD1	WSC domain-containing protein 1	1719	SAMN06208851
GFFV01001978	JAV37967.1	FZD7	frizzled-7 precursor	1725	SAMN06208851
GFFV01001979	JAV37966.1	NFIB	nuclear factor 1 B-type	1713	SAMN06208851
GFFV01001980	JAV37965.1	GALC	galactocerebrosidase	1710	SAMN06208851
GFFV01001981	JAV37964.1	BEST3	bestrophin-3	1716	SAMN06208851
GFFV01001982	JAV37963.1	THBD	thrombomodulin precursor	1722	SAMN06208851
GFFV01001983	JAV37962.1	DTNA	dystrobrevin alpha	1704	SAMN06208851
GFFV01001984	JAV37961.1	KLHL28	kelch-like protein 28	1716	SAMN06208851
GFFV01001985	JAV37960.1	ACSL3	long-chain-fatty-acid--CoA ligase 3	1707	SAMN06208851
GFFV01001986	JAV37959.1	RABGGTA	geranylgeranyl transferase type-2 subunit alpha	1704	SAMN06208851
GFFV01001987	JAV37958.1	PHF1	PHD finger protein 1	1704	SAMN06208851
GFFV01001988	JAV37957.1	KLHL5	kelch-like protein 5	1707	SAMN06208851
GFFV01001989	JAV37956.1	MKKS	mcKusick-Kaufman/Bardet-Biedl syndromes putative chaperonin	1713	SAMN06208851
GFFV01001990	JAV37955.1	STIM2	stromal interaction molecule 2	1707	SAMN06208851
GFFV01001991	JAV37954.1	LMBRD2	LMBR1 domain-containing protein 2	1701	SAMN06208851
GFFV01001992	JAV37953.1	PGM5	phosphoglucomutase-like protein 5	1704	SAMN06208851
GFFV01001993	JAV37952.1	WDR20	WD repeat domain 20	1710	SAMN06208851
GFFV01001994	JAV37951.1	ACAP3	arf-GAP with coiled-coil, ANK repeat and PH domain-containing protein 3	1698	SAMN06208851
GFFV01001995	JAV37950.1	ZFP512	zinc finger protein 512	1698	SAMN06208851
GFFV01001996	JAV37949.1	USP21	ubiquitin carboxyl-terminal hydrolase 21	1698	SAMN06208851
GFFV01001997	JAV37948.1	RNF168	E3 ubiquitin-protein ligase RNF168	1704	SAMN06208851
GFFV01001998	JAV37947.1	ANAPC7	anaphase-promoting complex subunit 7	1698	SAMN06208851
GFFV01001999	JAV37946.1	MCCC2	methylcrotonoyl-CoA carboxylase beta chain, mitochondrial	1692	SAMN06208851
[truncated: 7,744 more rows]
